# Supplementary material for: The changes in health service utilisation in Malawi during the COVID-19 pandemic
Source: PLoS One. 2024 Jan 17;19(1):e0290823. doi: 10.1371/journal.pone.0290823 (PMC10793884; doi:10.1371/journal.pone.0290823)
Supplement: S1 Dataset — (XLSX) [file pone.0290823.s001.xlsx]

## Sheet: services_2015-19
Year	Month_Name	Facility_Level	Appt_Type	Usage
2015	January	1a	AccidentsandEmerg	13.1941
2015	January	1a	AntenatalTotal	49.2468
2015	January	1a	Csection	0.0415869
2015	January	1a	Delivery	14.5298
2015	January	1a	DentalAll	0.1696
2015	January	1a	EPI	443.987
2015	January	1a	EstAdult	49.9364
2015	January	1a	FamPlan	107.284
2015	January	1a	IPAdmission	32.5293
2015	January	1a	InpatientDays	28.4479
2015	January	1a	MaleCirc	0.728811
2015	January	1a	MentalAll	0.566726
2015	January	1a	NewAdult	1.9498
2015	January	1a	OPD	692.233
2015	January	1a	PMTCT	1.26782
2015	January	1a	Peds	7.09751
2015	January	1a	STI	5.20564
2015	January	1a	U5Malnutr	4.20105
2015	January	1a	VCTTests	64.3368
2015	January	2	AccidentsandEmerg	3.84466
2015	January	2	AntenatalTotal	8.29525
2015	January	2	Csection	1.017
2015	January	2	Delivery	5.05489
2015	January	2	DentalAll	0
2015	January	2	EPI	61.6122
2015	January	2	EstAdult	44.5713
2015	January	2	FamPlan	18.7102
2015	January	2	IPAdmission	25.443
2015	January	2	InpatientDays	40.3827
2015	January	2	MaleCirc	2.29978
2015	January	2	MentalAll	1.03313
2015	January	2	NewAdult	0.67183
2015	January	2	OPD	139.307
2015	January	2	PMTCT	0.831875
2015	January	2	Peds	10.714
2015	January	2	U5Malnutr	0.132002
2015	January	2	VCTTests	15.5727
2015	January	1b	AccidentsandEmerg	2.64751
2015	January	1b	AntenatalTotal	9.05109
2015	January	1b	Csection	0.355473
2015	January	1b	Delivery	3.6584
2015	January	1b	DentalAll	0.0824112
2015	January	1b	EPI	56.2092
2015	January	1b	EstAdult	17.6724
2015	January	1b	FamPlan	10.0731
2015	January	1b	IPAdmission	19.6451
2015	January	1b	InpatientDays	28.3226
2015	January	1b	MaleCirc	0.807216
2015	January	1b	MentalAll	0.200056
2015	January	1b	NewAdult	0.519549
2015	January	1b	OPD	85.6281
2015	January	1b	PMTCT	0.416236
2015	January	1b	Peds	1.32574
2015	January	1b	STI	1.04567
2015	January	1b	U5Malnutr	0.284863
2015	January	1b	VCTTests	12.1037
2015	January	2	STI	3.16327
2015	January	0	AccidentsandEmerg	0
2015	January	0	AntenatalTotal	0.00238873
2015	January	0	Csection	0
2015	January	0	Delivery	0
2015	January	0	DentalAll	0
2015	January	0	EPI	0.467594
2015	January	0	FamPlan	0
2015	January	0	IPAdmission	0
2015	January	0	InpatientDays	0
2015	January	0	MaleCirc	0
2015	January	0	MentalAll	0
2015	January	0	OPD	0
2015	January	0	U5Malnutr	0
2015	January	3	AccidentsandEmerg	0
2015	January	3	AntenatalTotal	0
2015	January	3	Csection	0.391752
2015	January	3	Delivery	1.01103
2015	January	3	DentalAll	0
2015	January	3	EPI	0
2015	January	3	EstAdult	12.1204
2015	January	3	FamPlan	0.0400112
2015	January	3	IPAdmission	0
2015	January	3	InpatientDays	0
2015	January	3	MaleCirc	0.00895773
2015	January	3	MentalAll	0.18871
2015	January	3	NewAdult	0.113465
2015	January	3	OPD	0
2015	January	3	PMTCT	0.0853971
2015	January	3	Peds	2.81989
2015	January	3	STI	0.910106
2015	January	3	U5Malnutr	0
2015	January	3	VCTTests	2.47174
2015	January	4	AccidentsandEmerg	0
2015	January	4	AntenatalTotal	0
2015	January	4	Csection	0
2015	January	4	Delivery	0
2015	January	4	DentalAll	0
2015	January	4	EPI	0
2015	January	4	FamPlan	0
2015	January	4	IPAdmission	0
2015	January	4	InpatientDays	0
2015	January	4	MaleCirc	0
2015	January	4	MentalAll	0
2015	January	4	OPD	0
2015	January	4	U5Malnutr	0
2015	January	4	VCTTests	0.0698703
2015	February	1a	AccidentsandEmerg	13.1495
2015	February	1a	AntenatalTotal	45.2392
2015	February	1a	Csection	0.0558894
2015	February	1a	Delivery	12.5152
2015	February	1a	DentalAll	0.41325
2015	February	1a	EPI	459.407
2015	February	1a	EstAdult	48.2081
2015	February	1a	FamPlan	107.011
2015	February	1a	IPAdmission	27.0691
2015	February	1a	InpatientDays	25.0368
2015	February	1a	MaleCirc	1.09906
2015	February	1a	MentalAll	0.679773
2015	February	1a	NewAdult	2.20719
2015	February	1a	OPD	715.37
2015	February	1a	PMTCT	1.28155
2015	February	1a	Peds	7.14708
2015	February	1a	STI	5.43973
2015	February	1a	U5Malnutr	4.61414
2015	February	1a	VCTTests	68.0316
2015	February	2	AccidentsandEmerg	3.47082
2015	February	2	AntenatalTotal	8.59145
2015	February	2	Csection	0.929813
2015	February	2	Delivery	4.50719
2015	February	2	DentalAll	0
2015	February	2	EPI	59.3943
2015	February	2	EstAdult	45.3536
2015	February	2	FamPlan	18.5375
2015	February	2	IPAdmission	24.3698
2015	February	2	InpatientDays	40.4675
2015	February	2	MaleCirc	2.76463
2015	February	2	MentalAll	1.2929
2015	February	2	NewAdult	0.77574
2015	February	2	OPD	144.142
2015	February	2	PMTCT	0.793655
2015	February	2	Peds	9.35068
2015	February	2	U5Malnutr	0.405487
2015	February	2	VCTTests	17.4353
2015	February	1b	AccidentsandEmerg	2.7971
2015	February	1b	AntenatalTotal	8.58002
2015	February	1b	Csection	0.327803
2015	February	1b	Delivery	3.13359
2015	February	1b	DentalAll	0.0680788
2015	February	1b	EPI	61.3913
2015	February	1b	EstAdult	15.9203
2015	February	1b	FamPlan	9.96598
2015	February	1b	IPAdmission	19.2941
2015	February	1b	InpatientDays	27.933
2015	February	1b	MaleCirc	0.834904
2015	February	1b	MentalAll	0.108687
2015	February	1b	NewAdult	0.583447
2015	February	1b	OPD	88.5172
2015	February	1b	PMTCT	0.411459
2015	February	1b	Peds	1.38248
2015	February	1b	STI	1.12569
2015	February	1b	U5Malnutr	0.48237
2015	February	1b	VCTTests	12.938
2015	February	2	STI	3.07907
2015	February	0	AccidentsandEmerg	0
2015	February	0	AntenatalTotal	0.000597182
2015	February	0	Csection	0
2015	February	0	Delivery	0
2015	February	0	DentalAll	0
2015	February	0	EPI	0.495064
2015	February	0	FamPlan	0
2015	February	0	IPAdmission	0
2015	February	0	InpatientDays	0
2015	February	0	MaleCirc	0
2015	February	0	MentalAll	0
2015	February	0	OPD	0
2015	February	0	U5Malnutr	0
2015	February	3	AccidentsandEmerg	0
2015	February	3	AntenatalTotal	0
2015	February	3	Csection	0.32009
2015	February	3	Delivery	0.88801
2015	February	3	DentalAll	0
2015	February	3	EPI	0
2015	February	3	EstAdult	11.9849
2015	February	3	FamPlan	0.032845
2015	February	3	IPAdmission	0
2015	February	3	InpatientDays	0
2015	February	3	MaleCirc	0.0179155
2015	February	3	MentalAll	0.200056
2015	February	3	NewAdult	0.148698
2015	February	3	OPD	0
2015	February	3	PMTCT	0.0913689
2015	February	3	Peds	2.86289
2015	February	3	STI	0.942951
2015	February	3	U5Malnutr	0
2015	February	3	VCTTests	2.19584
2015	February	4	AccidentsandEmerg	0
2015	February	4	AntenatalTotal	0
2015	February	4	Csection	0
2015	February	4	Delivery	0
2015	February	4	DentalAll	0
2015	February	4	EPI	0
2015	February	4	FamPlan	0
2015	February	4	IPAdmission	0
2015	February	4	InpatientDays	0
2015	February	4	MaleCirc	0
2015	February	4	MentalAll	0
2015	February	4	OPD	0
2015	February	4	U5Malnutr	0
2015	February	4	VCTTests	0.0477746
2015	March	1a	AccidentsandEmerg	13.5372
2015	March	1a	AntenatalTotal	50.2032
2015	March	1a	Csection	0.044713
2015	March	1a	Delivery	13.4266
2015	March	1a	DentalAll	0.133769
2015	March	1a	EPI	474.215
2015	March	1a	EstAdult	53.1391
2015	March	1a	FamPlan	123.244
2015	March	1a	IPAdmission	31.0458
2015	March	1a	InpatientDays	28.5697
2015	March	1a	MaleCirc	0.620273
2015	March	1a	MentalAll	0.674995
2015	March	1a	NewAdult	2.61148
2015	March	1a	OPD	772.486
2015	March	1a	PMTCT	1.44578
2015	March	1a	Peds	7.87445
2015	March	1a	STI	5.51617
2015	March	1a	U5Malnutr	4.59234
2015	March	1a	VCTTests	83.206
2015	March	2	AccidentsandEmerg	4.58576
2015	March	2	AntenatalTotal	9.16355
2015	March	2	Csection	1.01825
2015	March	2	Delivery	4.86371
2015	March	2	DentalAll	0
2015	March	2	EPI	72.254
2015	March	2	EstAdult	47.4455
2015	March	2	FamPlan	23.0691
2015	March	2	IPAdmission	28.8439
2015	March	2	InpatientDays	49.6288
2015	March	2	MaleCirc	2.70001
2015	March	2	MentalAll	1.45354
2015	March	2	NewAdult	0.892788
2015	March	2	OPD	156.235
2015	March	2	PMTCT	0.918466
2015	March	2	Peds	9.00611
2015	March	2	U5Malnutr	0.315312
2015	March	2	VCTTests	16.9874
2015	March	1b	AccidentsandEmerg	2.64617
2015	March	1b	AntenatalTotal	8.34488
2015	March	1b	Csection	0.325541
2015	March	1b	Delivery	3.29346
2015	March	1b	DentalAll	0.181543
2015	March	1b	EPI	63.0616
2015	March	1b	EstAdult	18.0212
2015	March	1b	FamPlan	10.82
2015	March	1b	IPAdmission	23.175
2015	March	1b	InpatientDays	32.8785
2015	March	1b	MaleCirc	0.826799
2015	March	1b	MentalAll	0.152281
2015	March	1b	NewAdult	0.641971
2015	March	1b	OPD	93.9435
2015	March	1b	PMTCT	0.41743
2015	March	1b	Peds	1.48101
2015	March	1b	STI	1.22363
2015	March	1b	U5Malnutr	0.475581
2015	March	1b	VCTTests	14.5396
2015	March	2	STI	3.60638
2015	March	0	AccidentsandEmerg	0
2015	March	0	AntenatalTotal	0
2015	March	0	Csection	0
2015	March	0	Delivery	0
2015	March	0	DentalAll	0
2015	March	0	EPI	0.661081
2015	March	0	FamPlan	0
2015	March	0	IPAdmission	0
2015	March	0	InpatientDays	0
2015	March	0	MaleCirc	0
2015	March	0	MentalAll	0
2015	March	0	OPD	0
2015	March	0	U5Malnutr	0
2015	March	3	AccidentsandEmerg	0
2015	March	3	AntenatalTotal	0
2015	March	3	Csection	0.37503
2015	March	3	Delivery	0.959075
2015	March	3	DentalAll	0
2015	March	3	EPI	0
2015	March	3	EstAdult	12.8729
2015	March	3	FamPlan	0.0423999
2015	March	3	IPAdmission	0
2015	March	3	InpatientDays	0
2015	March	3	MaleCirc	0.00716619
2015	March	3	MentalAll	0.177363
2015	March	3	NewAdult	0.160642
2015	March	3	OPD	0
2015	March	3	PMTCT	0.0979379
2015	March	3	Peds	2.95665
2015	March	3	STI	0.936979
2015	March	3	U5Malnutr	0
2015	March	3	VCTTests	1.51027
2015	March	4	AccidentsandEmerg	0
2015	March	4	AntenatalTotal	0
2015	March	4	Csection	0
2015	March	4	Delivery	0
2015	March	4	DentalAll	0
2015	March	4	EPI	0
2015	March	4	FamPlan	0
2015	March	4	IPAdmission	0
2015	March	4	InpatientDays	0
2015	March	4	MaleCirc	0
2015	March	4	MentalAll	0
2015	March	4	OPD	0
2015	March	4	U5Malnutr	0
2015	March	4	VCTTests	0.0418028
2015	April	1a	AccidentsandEmerg	12.2586
2015	April	1a	AntenatalTotal	47.797
2015	April	1a	Csection	0.0401503
2015	April	1a	Delivery	13.2967
2015	April	1a	DentalAll	0.266343
2015	April	1a	EPI	458.455
2015	April	1a	EstAdult	54.3281
2015	April	1a	FamPlan	119.969
2015	April	1a	IPAdmission	32.3133
2015	April	1a	InpatientDays	28.3873
2015	April	1a	MaleCirc	1.30629
2015	April	1a	MentalAll	0.644957
2015	April	1a	NewAdult	2.32244
2015	April	1a	OPD	788.575
2015	April	1a	PMTCT	1.43443
2015	April	1a	Peds	7.49464
2015	April	1a	STI	5.09815
2015	April	1a	U5Malnutr	3.51032
2015	April	1a	VCTTests	70.7852
2015	April	2	AccidentsandEmerg	4.05367
2015	April	2	AntenatalTotal	9.80851
2015	April	2	Csection	0.959075
2015	April	2	Delivery	4.98229
2015	April	2	DentalAll	0
2015	April	2	EPI	66.4511
2015	April	2	EstAdult	45.8857
2015	April	2	FamPlan	15.4697
2015	April	2	IPAdmission	29.3927
2015	April	2	InpatientDays	45.3393
2015	April	2	MaleCirc	3.33165
2015	April	2	MentalAll	1.46787
2015	April	2	NewAdult	0.828292
2015	April	2	OPD	160.651
2015	April	2	PMTCT	0.874275
2015	April	2	Peds	7.15365
2015	April	2	U5Malnutr	0.194868
2015	April	2	VCTTests	16.8549
2015	April	1b	AccidentsandEmerg	2.61663
2015	April	1b	AntenatalTotal	9.77752
2015	April	1b	Csection	0.367038
2015	April	1b	Delivery	3.47596
2015	April	1b	DentalAll	0.0776337
2015	April	1b	EPI	62.3451
2015	April	1b	EstAdult	18.6817
2015	April	1b	FamPlan	9.469
2015	April	1b	IPAdmission	24.6928
2015	April	1b	InpatientDays	35.9669
2015	April	1b	MaleCirc	0.869739
2015	April	1b	MentalAll	0.0609126
2015	April	1b	NewAdult	0.583447
2015	April	1b	OPD	105.668
2015	April	1b	PMTCT	0.443706
2015	April	1b	Peds	1.75034
2015	April	1b	STI	0.980573
2015	April	1b	U5Malnutr	0.437168
2015	April	1b	VCTTests	14.6489
2015	April	2	STI	3.67387
2015	April	0	AccidentsandEmerg	0
2015	April	0	AntenatalTotal	0.000597182
2015	April	0	Csection	0
2015	April	0	Delivery	0
2015	April	0	DentalAll	0
2015	April	0	EPI	0.692134
2015	April	0	FamPlan	0
2015	April	0	IPAdmission	0
2015	April	0	InpatientDays	0
2015	April	0	MaleCirc	0
2015	April	0	MentalAll	0
2015	April	0	OPD	0.00477746
2015	April	0	U5Malnutr	0
2015	April	3	AccidentsandEmerg	0
2015	April	3	AntenatalTotal	0
2015	April	3	Csection	0.387571
2015	April	3	Delivery	0.853374
2015	April	3	DentalAll	0
2015	April	3	EPI	0
2015	April	3	EstAdult	10.8323
2015	April	3	FamPlan	0.0298591
2015	April	3	IPAdmission	0
2015	April	3	InpatientDays	0
2015	April	3	MaleCirc	0.0214986
2015	April	3	MentalAll	0.173183
2015	April	3	NewAdult	0.15467
2015	April	3	OPD	0
2015	April	3	PMTCT	0.0889802
2015	April	3	Peds	2.27706
2015	April	3	STI	0.88383
2015	April	3	U5Malnutr	0
2015	April	3	VCTTests	1.75751
2015	April	4	AccidentsandEmerg	0
2015	April	4	AntenatalTotal	0
2015	April	4	Csection	0
2015	April	4	Delivery	0
2015	April	4	DentalAll	0
2015	April	4	EPI	0
2015	April	4	FamPlan	0
2015	April	4	IPAdmission	0
2015	April	4	InpatientDays	0
2015	April	4	MaleCirc	0
2015	April	4	MentalAll	0
2015	April	4	OPD	0
2015	April	4	U5Malnutr	0
2015	April	4	VCTTests	0.0638985
2015	May	1a	AccidentsandEmerg	12.1933
2015	May	1a	AntenatalTotal	44.8324
2015	May	1a	Csection	0.0381615
2015	May	1a	Delivery	13.1948
2015	May	1a	DentalAll	0.297397
2015	May	1a	EPI	442.913
2015	May	1a	EstAdult	49.6211
2015	May	1a	FamPlan	118.343
2015	May	1a	IPAdmission	31.3409
2015	May	1a	InpatientDays	28.3032
2015	May	1a	MaleCirc	0.744537
2015	May	1a	MentalAll	0.570488
2015	May	1a	NewAdult	2.2472
2015	May	1a	OPD	687.754
2015	May	1a	PMTCT	1.33172
2015	May	1a	Peds	6.15695
2015	May	1a	STI	5.16682
2015	May	1a	U5Malnutr	3.66426
2015	May	1a	VCTTests	66.175
2015	May	2	AccidentsandEmerg	4.10802
2015	May	2	AntenatalTotal	8.71327
2015	May	2	Csection	1.10509
2015	May	2	Delivery	5.26405
2015	May	2	DentalAll	0
2015	May	2	EPI	63.7123
2015	May	2	EstAdult	42.7845
2015	May	2	FamPlan	18.871
2015	May	2	IPAdmission	21.7058
2015	May	2	InpatientDays	32.8713
2015	May	2	MaleCirc	1.27603
2015	May	2	MentalAll	1.59328
2015	May	2	NewAdult	0.767976
2015	May	2	OPD	136.997
2015	May	2	PMTCT	0.818737
2015	May	2	Peds	6.58812
2015	May	2	U5Malnutr	0.206028
2015	May	2	VCTTests	18.2057
2015	May	1b	AccidentsandEmerg	2.52034
2015	May	1b	AntenatalTotal	8.76422
2015	May	1b	Csection	0.412504
2015	May	1b	Delivery	3.55015
2015	May	1b	DentalAll	0
2015	May	1b	EPI	58.2574
2015	May	1b	EstAdult	18.2571
2015	May	1b	FamPlan	10.4047
2015	May	1b	IPAdmission	23.3505
2015	May	1b	InpatientDays	31.8364
2015	May	1b	MaleCirc	0.722086
2015	May	1b	MentalAll	0.0710647
2015	May	1b	NewAdult	0.600765
2015	May	1b	OPD	97.7625
2015	May	1b	PMTCT	0.406681
2015	May	1b	Peds	1.60881
2015	May	1b	STI	0.980573
2015	May	1b	U5Malnutr	0.474867
2015	May	1b	VCTTests	13.9591
2015	May	2	STI	3.24927
2015	May	0	AccidentsandEmerg	0
2015	May	0	AntenatalTotal	0.00103954
2015	May	0	Csection	0
2015	May	0	Delivery	0
2015	May	0	DentalAll	0
2015	May	0	EPI	0.323076
2015	May	0	FamPlan	0
2015	May	0	IPAdmission	0
2015	May	0	InpatientDays	0
2015	May	0	MaleCirc	0
2015	May	0	MentalAll	0
2015	May	0	OPD	0.0364281
2015	May	0	U5Malnutr	0
2015	May	3	AccidentsandEmerg	0
2015	May	3	AntenatalTotal	0
2015	May	3	Csection	0.377419
2015	May	3	Delivery	0.910106
2015	May	3	DentalAll	0
2015	May	3	EPI	0
2015	May	3	EstAdult	10.0183
2015	May	3	FamPlan	0.0119436
2015	May	3	IPAdmission	0
2015	May	3	InpatientDays	0
2015	May	3	MaleCirc	0
2015	May	3	MentalAll	0.154073
2015	May	3	NewAdult	0.145115
2015	May	3	OPD	0
2015	May	3	PMTCT	0.0740506
2015	May	3	Peds	1.5473
2015	May	3	STI	0.80739
2015	May	3	U5Malnutr	0
2015	May	3	VCTTests	1.67569
2015	May	4	AccidentsandEmerg	0
2015	May	4	AntenatalTotal	0
2015	May	4	Csection	0
2015	May	4	Delivery	0
2015	May	4	DentalAll	0
2015	May	4	EPI	0
2015	May	4	FamPlan	0
2015	May	4	IPAdmission	0
2015	May	4	InpatientDays	0
2015	May	4	MaleCirc	0
2015	May	4	MentalAll	0
2015	May	4	OPD	0
2015	May	4	U5Malnutr	0
2015	May	4	VCTTests	0.0346366
2015	June	1a	AccidentsandEmerg	12.4861
2015	June	1a	AntenatalTotal	47.3955
2015	June	1a	Csection	0.0466031
2015	June	1a	Delivery	12.8699
2015	June	1a	DentalAll	0.209014
2015	June	1a	EPI	456.286
2015	June	1a	EstAdult	54.5221
2015	June	1a	FamPlan	130.188
2015	June	1a	IPAdmission	29.6976
2015	June	1a	InpatientDays	27.1086
2015	June	1a	MaleCirc	0.585487
2015	June	1a	MentalAll	0.674219
2015	June	1a	NewAdult	2.40067
2015	June	1a	OPD	693.398
2015	June	1a	PMTCT	1.63389
2015	June	1a	Peds	5.73713
2015	June	1a	STI	5.86433
2015	June	1a	U5Malnutr	3.46015
2015	June	1a	VCTTests	79.8737
2015	June	2	AccidentsandEmerg	4.42214
2015	June	2	AntenatalTotal	9.67354
2015	June	2	Csection	1.0929
2015	June	2	Delivery	5.21793
2015	June	2	DentalAll	0
2015	June	2	EPI	64.4581
2015	June	2	EstAdult	47.6934
2015	June	2	FamPlan	24.9091
2015	June	2	IPAdmission	25.0291
2015	June	2	InpatientDays	40.5714
2015	June	2	MaleCirc	3.0734
2015	June	2	MentalAll	1.57298
2015	June	2	NewAdult	0.7841
2015	June	2	OPD	131.125
2015	June	2	PMTCT	0.919064
2015	June	2	Peds	6.07872
2015	June	2	U5Malnutr	0.199154
2015	June	2	VCTTests	16.8107
2015	June	1b	AccidentsandEmerg	2.65336
2015	June	1b	AntenatalTotal	9.4156
2015	June	1b	Csection	0.422477
2015	June	1b	Delivery	3.36353
2015	June	1b	DentalAll	0
2015	June	1b	EPI	61.3567
2015	June	1b	EstAdult	19.2645
2015	June	1b	FamPlan	11.7616
2015	June	1b	IPAdmission	20.2808
2015	June	1b	InpatientDays	29.3993
2015	June	1b	MaleCirc	0.696066
2015	June	1b	MentalAll	0
2015	June	1b	NewAdult	0.619875
2015	June	1b	OPD	92.3851
2015	June	1b	PMTCT	0.441318
2015	June	1b	Peds	1.64404
2015	June	1b	STI	1.17645
2015	June	1b	U5Malnutr	0.2482
2015	June	1b	VCTTests	16.7975
2015	June	2	STI	3.53412
2015	June	0	AccidentsandEmerg	0
2015	June	0	AntenatalTotal	0.00418028
2015	June	0	Csection	0
2015	June	0	Delivery	0
2015	June	0	DentalAll	0
2015	June	0	EPI	0.431166
2015	June	0	FamPlan	0
2015	June	0	IPAdmission	0
2015	June	0	InpatientDays	0
2015	June	0	MaleCirc	0
2015	June	0	MentalAll	0
2015	June	0	OPD	0
2015	June	0	U5Malnutr	0
2015	June	3	AccidentsandEmerg	0
2015	June	3	AntenatalTotal	0
2015	June	3	Csection	0.360698
2015	June	3	Delivery	0.649137
2015	June	3	DentalAll	0
2015	June	3	EPI	0
2015	June	3	EstAdult	11.6271
2015	June	3	FamPlan	0.0107493
2015	June	3	IPAdmission	0
2015	June	3	InpatientDays	0
2015	June	3	MaleCirc	0
2015	June	3	MentalAll	0.164822
2015	June	3	NewAdult	0.143324
2015	June	3	OPD	0
2015	June	3	PMTCT	0.0764393
2015	June	3	Peds	1.77721
2015	June	3	STI	0.877261
2015	June	3	U5Malnutr	0
2015	June	3	VCTTests	1.81782
2015	June	4	AccidentsandEmerg	0
2015	June	4	AntenatalTotal	0
2015	June	4	Csection	0
2015	June	4	Delivery	0
2015	June	4	DentalAll	0
2015	June	4	EPI	0
2015	June	4	FamPlan	0
2015	June	4	IPAdmission	0
2015	June	4	InpatientDays	0
2015	June	4	MaleCirc	0
2015	June	4	MentalAll	0
2015	June	4	OPD	0
2015	June	4	U5Malnutr	0
2015	June	4	VCTTests	0.0507605
2015	July	1a	AccidentsandEmerg	12.9422
2015	July	1a	AntenatalTotal	48.9448
2015	July	1a	Csection	0.0537781
2015	July	1a	Delivery	13.9192
2015	July	1a	DentalAll	0.27351
2015	July	1a	EPI	438.984
2015	July	1a	EstAdult	53.8676
2015	July	1a	FamPlan	117.318
2015	July	1a	IPAdmission	30.0501
2015	July	1a	InpatientDays	26.2937
2015	July	1a	MaleCirc	0.893036
2015	July	1a	MentalAll	0.569891
2015	July	1a	NewAdult	2.55952
2015	July	1a	OPD	581.823
2015	July	1a	PMTCT	1.59985
2015	July	1a	Peds	6.32058
2015	July	1a	STI	6.02019
2015	July	1a	U5Malnutr	4.04421
2015	July	1a	VCTTests	83.9238
2015	July	2	AccidentsandEmerg	4.65922
2015	July	2	AntenatalTotal	8.95633
2015	July	2	Csection	1.13768
2015	July	2	Delivery	5.41025
2015	July	2	DentalAll	0
2015	July	2	EPI	62.4981
2015	July	2	EstAdult	48.0648
2015	July	2	FamPlan	16.1296
2015	July	2	IPAdmission	26.8475
2015	July	2	InpatientDays	45.1804
2015	July	2	MaleCirc	5.89359
2015	July	2	MentalAll	1.16331
2015	July	2	NewAdult	0.795447
2015	July	2	OPD	124.639
2015	July	2	PMTCT	0.886816
2015	July	2	Peds	6.42807
2015	July	2	U5Malnutr	0.308146
2015	July	2	VCTTests	19.2985
2015	July	1b	AccidentsandEmerg	2.60515
2015	July	1b	AntenatalTotal	8.57225
2015	July	1b	Csection	0.409986
2015	July	1b	Delivery	3.54069
2015	July	1b	DentalAll	0
2015	July	1b	EPI	62.0728
2015	July	1b	EstAdult	21.5153
2015	July	1b	FamPlan	11.1553
2015	July	1b	IPAdmission	18.4888
2015	July	1b	InpatientDays	26.9753
2015	July	1b	MaleCirc	0.92035
2015	July	1b	MentalAll	0.0871886
2015	July	1b	NewAdult	0.59121
2015	July	1b	OPD	75.8962
2015	July	1b	PMTCT	0.411459
2015	July	1b	Peds	1.55447
2015	July	1b	STI	1.10001
2015	July	1b	U5Malnutr	0.32774
2015	July	1b	VCTTests	14.8251
2015	July	2	STI	3.5616
2015	July	0	AccidentsandEmerg	0.00238873
2015	July	0	AntenatalTotal	0
2015	July	0	Csection	0
2015	July	0	Delivery	0
2015	July	0	DentalAll	0
2015	July	0	EPI	0.548213
2015	July	0	FamPlan	0
2015	July	0	IPAdmission	0
2015	July	0	InpatientDays	0
2015	July	0	MaleCirc	0
2015	July	0	MentalAll	0
2015	July	0	OPD	0.2544
2015	July	0	U5Malnutr	0.00358309
2015	July	3	AccidentsandEmerg	0.0352338
2015	July	3	AntenatalTotal	0.0477746
2015	July	3	Csection	0.326062
2015	July	3	Delivery	0.804806
2015	July	3	DentalAll	1.17287
2015	July	3	EPI	0
2015	July	3	EstAdult	10.9708
2015	July	3	FamPlan	0.0203042
2015	July	3	IPAdmission	1.9295
2015	July	3	InpatientDays	4.49081
2015	July	3	MaleCirc	0.0232901
2015	July	3	MentalAll	0.170197
2015	July	3	NewAdult	0.137352
2015	July	3	OPD	3.62549
2015	July	3	PMTCT	0.0925633
2015	July	3	Peds	1.51326
2015	July	3	STI	0.781114
2015	July	3	U5Malnutr	0.00238873
2015	July	3	VCTTests	2.62999
2015	July	4	AccidentsandEmerg	0
2015	July	4	AntenatalTotal	0
2015	July	4	Csection	0
2015	July	4	Delivery	0
2015	July	4	DentalAll	0
2015	July	4	EPI	0
2015	July	4	FamPlan	0
2015	July	4	IPAdmission	0
2015	July	4	InpatientDays	0
2015	July	4	MaleCirc	0
2015	July	4	MentalAll	0
2015	July	4	OPD	0
2015	July	4	U5Malnutr	0
2015	July	4	VCTTests	0.0531492
2015	August	1a	AccidentsandEmerg	12.2085
2015	August	1a	AntenatalTotal	46.6826
2015	August	1a	Csection	0.0679767
2015	August	1a	Delivery	14.4227
2015	August	1a	DentalAll	0.292619
2015	August	1a	EPI	448.11
2015	August	1a	EstAdult	50.2702
2015	August	1a	FamPlan	116.408
2015	August	1a	IPAdmission	29.7321
2015	August	1a	InpatientDays	27.2802
2015	August	1a	MaleCirc	2.00063
2015	August	1a	MentalAll	0.539853
2015	August	1a	NewAdult	2.30094
2015	August	1a	OPD	557.628
2015	August	1a	PMTCT	1.49355
2015	August	1a	Peds	4.93034
2015	August	1a	STI	6.25608
2015	August	1a	U5Malnutr	3.11044
2015	August	1a	VCTTests	93.9422
2015	August	2	AccidentsandEmerg	4.81628
2015	August	2	AntenatalTotal	9.33136
2015	August	2	Csection	0.990725
2015	August	2	Delivery	5.46892
2015	August	2	DentalAll	0
2015	August	2	EPI	63.6935
2015	August	2	EstAdult	42.7188
2015	August	2	FamPlan	17.0972
2015	August	2	IPAdmission	25.0207
2015	August	2	InpatientDays	44.1497
2015	August	2	MaleCirc	9.29206
2015	August	2	MentalAll	0.909509
2015	August	2	NewAdult	0.770962
2015	August	2	OPD	132.573
2015	August	2	PMTCT	0.837847
2015	August	2	Peds	4.71356
2015	August	2	U5Malnutr	0.171989
2015	August	2	VCTTests	24.8918
2015	August	1b	AccidentsandEmerg	2.54213
2015	August	1b	AntenatalTotal	8.49741
2015	August	1b	Csection	0.426985
2015	August	1b	Delivery	3.62712
2015	August	1b	DentalAll	0
2015	August	1b	EPI	61.0708
2015	August	1b	EstAdult	19.7572
2015	August	1b	FamPlan	11.2631
2015	August	1b	IPAdmission	16.5426
2015	August	1b	InpatientDays	25.1777
2015	August	1b	MaleCirc	1.76592
2015	August	1b	MentalAll	0.0220957
2015	August	1b	NewAdult	0.523729
2015	August	1b	OPD	78.328
2015	August	1b	PMTCT	0.381599
2015	August	1b	Peds	1.57238
2015	August	1b	STI	1.02238
2015	August	1b	U5Malnutr	0.185108
2015	August	1b	VCTTests	18.6614
2015	August	2	STI	3.42962
2015	August	0	AccidentsandEmerg	0.00895773
2015	August	0	AntenatalTotal	0
2015	August	0	Csection	0
2015	August	0	Delivery	0
2015	August	0	DentalAll	0
2015	August	0	EPI	0.501036
2015	August	0	FamPlan	0
2015	August	0	IPAdmission	0
2015	August	0	InpatientDays	0
2015	August	0	MaleCirc	0
2015	August	0	MentalAll	0
2015	August	0	OPD	0
2015	August	0	U5Malnutr	0.00119436
2015	August	3	AccidentsandEmerg	0.0489689
2015	August	3	AntenatalTotal	0.0465802
2015	August	3	Csection	0.354428
2015	August	3	Delivery	0.814727
2015	August	3	DentalAll	0
2015	August	3	EPI	0
2015	August	3	EstAdult	10.1258
2015	August	3	FamPlan	0.0155267
2015	August	3	IPAdmission	1.88292
2015	August	3	InpatientDays	3.9635
2015	August	3	MaleCirc	0.00840649
2015	August	3	MentalAll	0.216777
2015	August	3	NewAdult	0.133172
2015	August	3	OPD	3.38961
2015	August	3	PMTCT	0.0770365
2015	August	3	Peds	1.54312
2015	August	3	STI	0.809779
2015	August	3	U5Malnutr	0.00716619
2015	August	3	VCTTests	3.23792
2015	August	4	AccidentsandEmerg	0
2015	August	4	AntenatalTotal	0
2015	August	4	Csection	0
2015	August	4	Delivery	0
2015	August	4	DentalAll	0
2015	August	4	EPI	0
2015	August	4	FamPlan	0
2015	August	4	IPAdmission	0
2015	August	4	InpatientDays	0
2015	August	4	MaleCirc	0
2015	August	4	MentalAll	0
2015	August	4	OPD	0
2015	August	4	U5Malnutr	0
2015	August	4	VCTTests	0.0316507
2015	September	1a	AccidentsandEmerg	12.4073
2015	September	1a	AntenatalTotal	47.9955
2015	September	1a	Csection	0.0339812
2015	September	1a	Delivery	14.2843
2015	September	1a	DentalAll	0.345171
2015	September	1a	EPI	446.608
2015	September	1a	EstAdult	53.3941
2015	September	1a	FamPlan	128.047
2015	September	1a	IPAdmission	29.8835
2015	September	1a	InpatientDays	27.1225
2015	September	1a	MaleCirc	0.405951
2015	September	1a	MentalAll	0.577057
2015	September	1a	NewAdult	2.47472
2015	September	1a	OPD	587.129
2015	September	1a	PMTCT	1.59269
2015	September	1a	Peds	5.86433
2015	September	1a	STI	7.13931
2015	September	1a	U5Malnutr	3.10617
2015	September	1a	VCTTests	93.3987
2015	September	2	AccidentsandEmerg	5.10173
2015	September	2	AntenatalTotal	9.06941
2015	September	2	Csection	1.08334
2015	September	2	Delivery	5.50266
2015	September	2	DentalAll	0
2015	September	2	EPI	58.9978
2015	September	2	EstAdult	46.2231
2015	September	2	FamPlan	12.5581
2015	September	2	IPAdmission	24.7819
2015	September	2	InpatientDays	42.9087
2015	September	2	MaleCirc	1.17899
2015	September	2	MentalAll	0.828889
2015	September	2	NewAdult	0.824709
2015	September	2	OPD	150.148
2015	September	2	PMTCT	0.911897
2015	September	2	Peds	6.54512
2015	September	2	U5Malnutr	0.152879
2015	September	2	VCTTests	25.9953
2015	September	1b	AccidentsandEmerg	2.7406
2015	September	1b	AntenatalTotal	9.13868
2015	September	1b	Csection	0.429394
2015	September	1b	Delivery	3.54179
2015	September	1b	DentalAll	0
2015	September	1b	EPI	62.6107
2015	September	1b	EstAdult	20.7658
2015	September	1b	FamPlan	9.8378
2015	September	1b	IPAdmission	17.9507
2015	September	1b	InpatientDays	27.5047
2015	September	1b	MaleCirc	0.750409
2015	September	1b	MentalAll	0.094952
2015	September	1b	NewAdult	0.595988
2015	September	1b	OPD	77.6206
2015	September	1b	PMTCT	0.419222
2015	September	1b	Peds	1.82141
2015	September	1b	STI	1.17525
2015	September	1b	U5Malnutr	0.331735
2015	September	1b	VCTTests	17.931
2015	September	2	STI	3.7294
2015	September	0	AccidentsandEmerg	0.00119436
2015	September	0	AntenatalTotal	0.000597182
2015	September	0	Csection	0
2015	September	0	Delivery	0
2015	September	0	DentalAll	0
2015	September	0	EPI	0.641374
2015	September	0	FamPlan	0
2015	September	0	IPAdmission	0
2015	September	0	InpatientDays	0
2015	September	0	MaleCirc	0
2015	September	0	MentalAll	0
2015	September	0	OPD	0.00537464
2015	September	0	U5Malnutr	0.000597182
2015	September	3	AccidentsandEmerg	0.0447887
2015	September	3	AntenatalTotal	0.0477746
2015	September	3	Csection	0.316706
2015	September	3	Delivery	0.812168
2015	September	3	DentalAll	0
2015	September	3	EPI	0
2015	September	3	EstAdult	11.4283
2015	September	3	FamPlan	0.202445
2015	September	3	IPAdmission	1.7802
2015	September	3	InpatientDays	3.50486
2015	September	3	MaleCirc	0.00716619
2015	September	3	MentalAll	0.196473
2015	September	3	NewAdult	0.133172
2015	September	3	OPD	4.03456
2015	September	3	PMTCT	0.0776337
2015	September	3	Peds	1.67689
2015	September	3	STI	0.83725
2015	September	3	U5Malnutr	0.00656901
2015	September	3	VCTTests	3.95574
2015	September	4	AccidentsandEmerg	0
2015	September	4	AntenatalTotal	0
2015	September	4	Csection	0
2015	September	4	Delivery	0
2015	September	4	DentalAll	0
2015	September	4	EPI	0
2015	September	4	FamPlan	0
2015	September	4	IPAdmission	0
2015	September	4	InpatientDays	0
2015	September	4	MaleCirc	0
2015	September	4	MentalAll	0
2015	September	4	OPD	0
2015	September	4	U5Malnutr	0
2015	September	4	VCTTests	0.045983
2015	October	1a	AccidentsandEmerg	13.5055
2015	October	1a	AntenatalTotal	46.7887
2015	October	1a	Csection	0.0403026
2015	October	1a	Delivery	13.0195
2015	October	1a	DentalAll	0.336811
2015	October	1a	EPI	385.819
2015	October	1a	EstAdult	54.8733
2015	October	1a	FamPlan	127.611
2015	October	1a	IPAdmission	28.2257
2015	October	1a	InpatientDays	25.7938
2015	October	1a	MaleCirc	0.727617
2015	October	1a	MentalAll	0.696494
2015	October	1a	NewAdult	2.43113
2015	October	1a	OPD	617.666
2015	October	1a	PMTCT	1.61777
2015	October	1a	Peds	5.62247
2015	October	1a	STI	6.66336
2015	October	1a	U5Malnutr	2.61291
2015	October	1a	VCTTests	90.2044
2015	October	2	AccidentsandEmerg	4.38511
2015	October	2	AntenatalTotal	8.8136
2015	October	2	Csection	0.935188
2015	October	2	Delivery	5.15642
2015	October	2	DentalAll	0
2015	October	2	EPI	53.3533
2015	October	2	EstAdult	47.5023
2015	October	2	FamPlan	19.0783
2015	October	2	IPAdmission	26.7364
2015	October	2	InpatientDays	47.3255
2015	October	2	MaleCirc	2.76142
2015	October	2	MentalAll	1.14898
2015	October	2	NewAdult	0.856957
2015	October	2	OPD	127.584
2015	October	2	PMTCT	0.947728
2015	October	2	Peds	7.57824
2015	October	2	U5Malnutr	0.0800224
2015	October	2	VCTTests	26.3978
2015	October	1b	AccidentsandEmerg	2.43888
2015	October	1b	AntenatalTotal	9.56066
2015	October	1b	Csection	0.349391
2015	October	1b	Delivery	3.36248
2015	October	1b	DentalAll	0.0453859
2015	October	1b	EPI	53.6343
2015	October	1b	EstAdult	21.8646
2015	October	1b	FamPlan	12.1503
2015	October	1b	IPAdmission	19.0136
2015	October	1b	InpatientDays	25.3694
2015	October	1b	MaleCirc	0.302821
2015	October	1b	MentalAll	0.081814
2015	October	1b	NewAdult	0.570906
2015	October	1b	OPD	81.2552
2015	October	1b	PMTCT	0.425194
2015	October	1b	Peds	1.8011
2015	October	1b	STI	1.10061
2015	October	1b	U5Malnutr	0.267687
2015	October	1b	VCTTests	17.5404
2015	October	2	STI	3.29645
2015	October	0	AccidentsandEmerg	0
2015	October	0	AntenatalTotal	0.000597182
2015	October	0	Csection	0
2015	October	0	Delivery	0
2015	October	0	DentalAll	0
2015	October	0	EPI	0.416833
2015	October	0	FamPlan	0
2015	October	0	IPAdmission	0
2015	October	0	InpatientDays	0
2015	October	0	MaleCirc	0
2015	October	0	MentalAll	0
2015	October	0	OPD	0.00477746
2015	October	0	U5Malnutr	0
2015	October	3	AccidentsandEmerg	0.039414
2015	October	3	AntenatalTotal	0.0501633
2015	October	3	Csection	0.316507
2015	October	3	Delivery	0.706467
2015	October	3	DentalAll	0
2015	October	3	EPI	0
2015	October	3	EstAdult	11.4981
2015	October	3	FamPlan	0.0352338
2015	October	3	IPAdmission	1.89068
2015	October	3	InpatientDays	3.42126
2015	October	3	MaleCirc	0
2015	October	3	MentalAll	0.179752
2015	October	3	NewAdult	0.137949
2015	October	3	OPD	4.06084
2015	October	3	PMTCT	0.088383
2015	October	3	Peds	1.67032
2015	October	3	STI	0.861734
2015	October	3	U5Malnutr	0.00298591
2015	October	3	VCTTests	4.20715
2015	October	4	AccidentsandEmerg	0
2015	October	4	AntenatalTotal	0
2015	October	4	Csection	0
2015	October	4	Delivery	0
2015	October	4	DentalAll	0
2015	October	4	EPI	0
2015	October	4	FamPlan	0
2015	October	4	IPAdmission	0
2015	October	4	InpatientDays	0
2015	October	4	MaleCirc	0
2015	October	4	MentalAll	0
2015	October	4	OPD	0
2015	October	4	U5Malnutr	0
2015	October	4	VCTTests	0.0346366
2015	November	1a	AccidentsandEmerg	12.9906
2015	November	1a	AntenatalTotal	44.5739
2015	November	1a	Csection	0.0514953
2015	November	1a	Delivery	12.9892
2015	November	1a	DentalAll	0.644957
2015	November	1a	EPI	405.917
2015	November	1a	EstAdult	52.1024
2015	November	1a	FamPlan	116.613
2015	November	1a	IPAdmission	27.196
2015	November	1a	InpatientDays	24.8259
2015	November	1a	MaleCirc	1.19861
2015	November	1a	MentalAll	0.507605
2015	November	1a	NewAdult	2.1821
2015	November	1a	OPD	555.469
2015	November	1a	PMTCT	1.54969
2015	November	1a	Peds	5.18474
2015	November	1a	STI	6.33133
2015	November	1a	U5Malnutr	2.41229
2015	November	1a	VCTTests	89.1719
2015	November	2	AccidentsandEmerg	5.56813
2015	November	2	AntenatalTotal	7.08117
2015	November	2	Csection	0.894034
2015	November	2	Delivery	5.02435
2015	November	2	DentalAll	0
2015	November	2	EPI	51.6889
2015	November	2	EstAdult	44.5952
2015	November	2	FamPlan	14.5593
2015	November	2	IPAdmission	26.3984
2015	November	2	InpatientDays	45.0873
2015	November	2	MaleCirc	1.78204
2015	November	2	MentalAll	1.32515
2015	November	2	NewAdult	0.707064
2015	November	2	OPD	110.731
2015	November	2	PMTCT	0.865317
2015	November	2	Peds	5.39913
2015	November	2	U5Malnutr	0.0985351
2015	November	2	VCTTests	23.4221
2015	November	1b	AccidentsandEmerg	2.62964
2015	November	1b	AntenatalTotal	8.7747
2015	November	1b	Csection	0.353532
2015	November	1b	Delivery	3.33946
2015	November	1b	DentalAll	0.0453859
2015	November	1b	EPI	54.0225
2015	November	1b	EstAdult	20.223
2015	November	1b	FamPlan	9.83172
2015	November	1b	IPAdmission	16.9096
2015	November	1b	InpatientDays	24.8046
2015	November	1b	MaleCirc	0.841778
2015	November	1b	MentalAll	0.0674816
2015	November	1b	NewAdult	0.533881
2015	November	1b	OPD	75.1233
2015	November	1b	PMTCT	0.363684
2015	November	1b	Peds	1.72586
2015	November	1b	STI	0.923841
2015	November	1b	U5Malnutr	0.144518
2015	November	1b	VCTTests	17.3625
2015	November	2	STI	2.86229
2015	November	0	AccidentsandEmerg	0
2015	November	0	AntenatalTotal	0.000597182
2015	November	0	Csection	0
2015	November	0	Delivery	0
2015	November	0	DentalAll	0
2015	November	0	EPI	0.281273
2015	November	0	FamPlan	0
2015	November	0	IPAdmission	0
2015	November	0	InpatientDays	0
2015	November	0	MaleCirc	0
2015	November	0	MentalAll	0
2015	November	0	OPD	0.00537464
2015	November	0	U5Malnutr	0
2015	November	3	AccidentsandEmerg	0.0423999
2015	November	3	AntenatalTotal	0.039414
2015	November	3	Csection	0.28187
2015	November	3	Delivery	0.727965
2015	November	3	DentalAll	0
2015	November	3	EPI	0
2015	November	3	EstAdult	10.7188
2015	November	3	FamPlan	0.00656901
2015	November	3	IPAdmission	2.14329
2015	November	3	InpatientDays	3.81062
2015	November	3	MaleCirc	0.0161239
2015	November	3	MentalAll	0.140935
2015	November	3	NewAdult	0.105701
2015	November	3	OPD	4.07696
2015	November	3	PMTCT	0.0782309
2015	November	3	Peds	1.74019
2015	November	3	STI	0.766185
2015	November	3	U5Malnutr	0.00597182
2015	November	3	VCTTests	4.78343
2015	November	4	AccidentsandEmerg	0
2015	November	4	AntenatalTotal	0
2015	November	4	Csection	0
2015	November	4	Delivery	0
2015	November	4	DentalAll	0
2015	November	4	EPI	0
2015	November	4	FamPlan	0
2015	November	4	IPAdmission	0
2015	November	4	InpatientDays	0
2015	November	4	MaleCirc	0
2015	November	4	MentalAll	0
2015	November	4	OPD	0
2015	November	4	U5Malnutr	0
2015	November	4	VCTTests	0.0304563
2015	December	1a	AccidentsandEmerg	12.4339
2015	December	1a	AntenatalTotal	39.6837
2015	December	1a	Csection	0.0483353
2015	December	1a	Delivery	14.8032
2015	December	1a	DentalAll	0.324867
2015	December	1a	EPI	383.128
2015	December	1a	EstAdult	58.1411
2015	December	1a	FamPlan	101.929
2015	December	1a	IPAdmission	29.9439
2015	December	1a	InpatientDays	27.3628
2015	December	1a	MaleCirc	1.30808
2015	December	1a	MentalAll	0.419819
2015	December	1a	NewAdult	1.89247
2015	December	1a	OPD	502.17
2015	December	1a	PMTCT	1.42607
2015	December	1a	Peds	5.79565
2015	December	1a	STI	5.58306
2015	December	1a	U5Malnutr	2.72175
2015	December	1a	VCTTests	75.2832
2015	December	2	AccidentsandEmerg	5.6159
2015	December	2	AntenatalTotal	8.13401
2015	December	2	Csection	0.947728
2015	December	2	Delivery	5.60246
2015	December	2	DentalAll	0
2015	December	2	EPI	50.1394
2015	December	2	EstAdult	48.7593
2015	December	2	FamPlan	12.7785
2015	December	2	IPAdmission	26.8523
2015	December	2	InpatientDays	42.5379
2015	December	2	MaleCirc	4.33957
2015	December	2	MentalAll	1.46728
2015	December	2	NewAdult	0.628236
2015	December	2	OPD	116.916
2015	December	2	PMTCT	0.806793
2015	December	2	Peds	6.00347
2015	December	2	U5Malnutr	0.118839
2015	December	2	VCTTests	22.6028
2015	December	1b	AccidentsandEmerg	2.8515
2015	December	1b	AntenatalTotal	7.99358
2015	December	1b	Csection	0.392946
2015	December	1b	Delivery	3.50442
2015	December	1b	DentalAll	0
2015	December	1b	EPI	56.1721
2015	December	1b	EstAdult	23.2823
2015	December	1b	FamPlan	9.82896
2015	December	1b	IPAdmission	18.084
2015	December	1b	InpatientDays	27.1115
2015	December	1b	MaleCirc	0.76295
2015	December	1b	MentalAll	0
2015	December	1b	NewAdult	0.492078
2015	December	1b	OPD	78.3493
2015	December	1b	PMTCT	0.338602
2015	December	1b	Peds	2.00176
2015	December	1b	STI	0.865317
2015	December	1b	U5Malnutr	0.18647
2015	December	1b	VCTTests	14.7755
2015	December	2	STI	2.75361
2015	December	0	AccidentsandEmerg	0
2015	December	0	AntenatalTotal	0.00716619
2015	December	0	Csection	0
2015	December	0	Delivery	0
2015	December	0	DentalAll	0
2015	December	0	EPI	0.509397
2015	December	0	FamPlan	0
2015	December	0	IPAdmission	0
2015	December	0	InpatientDays	0
2015	December	0	MaleCirc	0
2015	December	0	MentalAll	0
2015	December	0	OPD	0.00537464
2015	December	0	U5Malnutr	0.00477746
2015	December	3	AccidentsandEmerg	0.0256788
2015	December	3	AntenatalTotal	0.0376225
2015	December	3	Csection	0.274704
2015	December	3	Delivery	0.807789
2015	December	3	DentalAll	0.346366
2015	December	3	EPI	0
2015	December	3	EstAdult	10.7487
2015	December	3	FamPlan	0.00656901
2015	December	3	IPAdmission	2.23824
2015	December	3	InpatientDays	4.4711
2015	December	3	MaleCirc	0.00537464
2015	December	3	MentalAll	0.112867
2015	December	3	NewAdult	0.109882
2015	December	3	OPD	3.84884
2015	December	3	PMTCT	0.0776337
2015	December	3	Peds	1.72944
2015	December	3	STI	0.700495
2015	December	3	U5Malnutr	0.00895773
2015	December	3	VCTTests	3.42245
2015	December	4	AccidentsandEmerg	0
2015	December	4	AntenatalTotal	0
2015	December	4	Csection	0
2015	December	4	Delivery	0
2015	December	4	DentalAll	0
2015	December	4	EPI	0
2015	December	4	FamPlan	0
2015	December	4	IPAdmission	0
2015	December	4	InpatientDays	0
2015	December	4	MaleCirc	0
2015	December	4	MentalAll	0
2015	December	4	OPD	0
2015	December	4	U5Malnutr	0
2015	December	4	VCTTests	0.0250817
2016	January	1a	AccidentsandEmerg	11.4014
2016	January	1a	AntenatalTotal	42.0816
2016	January	1a	Csection	0.0472616
2016	January	1a	Delivery	13.8987
2016	January	1a	DentalAll	0
2016	January	1a	EPI	408.923
2016	January	1a	EstAdult	54.9576
2016	January	1a	FamPlan	109.246
2016	January	1a	IPAdmission	31.1962
2016	January	1a	InpatientDays	26.27
2016	January	1a	MaleCirc	3.80153
2016	January	1a	MentalAll	0.580811
2016	January	1a	NewAdult	2.6056
2016	January	1a	OPD	715.837
2016	January	1a	PMTCT	1.56754
2016	January	1a	Peds	5.36522
2016	January	1a	STI	6.56079
2016	January	1a	U5Malnutr	3.58047
2016	January	1a	VCTTests	103.044
2016	January	2	AccidentsandEmerg	4.30217
2016	January	2	AntenatalTotal	9.283
2016	January	2	Csection	0.981677
2016	January	2	Delivery	5.37743
2016	January	2	DentalAll	0
2016	January	2	EPI	51.3817
2016	January	2	EstAdult	44.1487
2016	January	2	FamPlan	16.1837
2016	January	2	IPAdmission	29.5968
2016	January	2	InpatientDays	44.5765
2016	January	2	MaleCirc	1.98119
2016	January	2	MentalAll	1.42863
2016	January	2	NewAdult	0.739309
2016	January	2	OPD	151.815
2016	January	2	PMTCT	0.836372
2016	January	2	Peds	8.49624
2016	January	2	STI	3.03977
2016	January	2	U5Malnutr	0.364424
2016	January	2	VCTTests	29.6985
2016	January	1b	AccidentsandEmerg	2.38604
2016	January	1b	AntenatalTotal	8.11961
2016	January	1b	Csection	0.338123
2016	January	1b	Delivery	3.18477
2016	January	1b	DentalAll	0
2016	January	1b	EPI	56.947
2016	January	1b	EstAdult	22.8581
2016	January	1b	FamPlan	11.1328
2016	January	1b	IPAdmission	19.9494
2016	January	1b	InpatientDays	28.3565
2016	January	1b	MaleCirc	2.263
2016	January	1b	MentalAll	0.0650964
2016	January	1b	NewAdult	0.61086
2016	January	1b	OPD	89.2979
2016	January	1b	PMTCT	0.458
2016	January	1b	Peds	2.17375
2016	January	1b	STI	1.0305
2016	January	1b	U5Malnutr	0.416247
2016	January	1b	VCTTests	19.0285
2016	January	0	AccidentsandEmerg	0
2016	January	0	AntenatalTotal	0.000581218
2016	January	0	Csection	0
2016	January	0	Delivery	0
2016	January	0	DentalAll	0
2016	January	0	EPI	0.475436
2016	January	0	FamPlan	0
2016	January	0	IPAdmission	0
2016	January	0	InpatientDays	0
2016	January	0	MaleCirc	0
2016	January	0	MentalAll	0
2016	January	0	OPD	0.00523096
2016	January	0	U5Malnutr	0.00232487
2016	January	3	AccidentsandEmerg	0.0249924
2016	January	3	AntenatalTotal	0.045335
2016	January	3	Csection	0.261548
2016	January	3	Delivery	0.795687
2016	January	3	DentalAll	0.868339
2016	January	3	EPI	0
2016	January	3	EstAdult	10.652
2016	January	3	FamPlan	0.0151117
2016	January	3	IPAdmission	2.30511
2016	January	3	InpatientDays	3.07871
2016	January	3	MaleCirc	0
2016	January	3	MentalAll	0.174365
2016	January	3	NewAdult	0.120312
2016	January	3	OPD	4.25277
2016	January	3	PMTCT	0.0819517
2016	January	3	Peds	1.71808
2016	January	3	STI	0.610279
2016	January	3	U5Malnutr	0.00290609
2016	January	3	VCTTests	5.24956
2016	January	4	AccidentsandEmerg	0
2016	January	4	AntenatalTotal	0
2016	January	4	Csection	0
2016	January	4	Delivery	0
2016	January	4	DentalAll	0
2016	January	4	EPI	0
2016	January	4	FamPlan	0
2016	January	4	IPAdmission	0
2016	January	4	InpatientDays	0
2016	January	4	MaleCirc	0
2016	January	4	MentalAll	0
2016	January	4	OPD	0
2016	January	4	U5Malnutr	0
2016	January	4	VCTTests	0.0528908
2016	February	1a	AccidentsandEmerg	11.395
2016	February	1a	AntenatalTotal	41.5428
2016	February	1a	Csection	0.0299583
2016	February	1a	Delivery	12.0382
2016	February	1a	DentalAll	0
2016	February	1a	EPI	430.386
2016	February	1a	EstAdult	55.0716
2016	February	1a	FamPlan	115.813
2016	February	1a	IPAdmission	27.1854
2016	February	1a	InpatientDays	23.1376
2016	February	1a	MaleCirc	3.35626
2016	February	1a	MentalAll	0.553494
2016	February	1a	NewAdult	2.57828
2016	February	1a	OPD	783.28
2016	February	1a	PMTCT	1.56696
2016	February	1a	Peds	5.77556
2016	February	1a	STI	7.07342
2016	February	1a	U5Malnutr	6.61137
2016	February	1a	VCTTests	116.447
2016	February	2	AccidentsandEmerg	4.18007
2016	February	2	AntenatalTotal	8.21821
2016	February	2	Csection	0.94041
2016	February	2	Delivery	4.97955
2016	February	2	DentalAll	0
2016	February	2	EPI	52.6984
2016	February	2	EstAdult	46.2777
2016	February	2	FamPlan	15.5917
2016	February	2	IPAdmission	26.693
2016	February	2	InpatientDays	41.6629
2016	February	2	MaleCirc	2.80276
2016	February	2	MentalAll	1.20428
2016	February	2	NewAdult	0.814867
2016	February	2	OPD	156.753
2016	February	2	PMTCT	0.816611
2016	February	2	Peds	8.13356
2016	February	2	STI	3.33852
2016	February	2	U5Malnutr	0.15244
2016	February	2	VCTTests	33.4491
2016	February	1b	AccidentsandEmerg	2.52389
2016	February	1b	AntenatalTotal	7.92345
2016	February	1b	Csection	0.356432
2016	February	1b	Delivery	3.00289
2016	February	1b	DentalAll	0.0162741
2016	February	1b	EPI	59.5064
2016	February	1b	EstAdult	23.2754
2016	February	1b	FamPlan	12.386
2016	February	1b	IPAdmission	21.1104
2016	February	1b	InpatientDays	24.9527
2016	February	1b	MaleCirc	2.33459
2016	February	1b	MentalAll	0.0354543
2016	February	1b	NewAdult	0.60621
2016	February	1b	OPD	98.9203
2016	February	1b	PMTCT	0.403365
2016	February	1b	Peds	2.3458
2016	February	1b	STI	1.17522
2016	February	1b	U5Malnutr	0.47253
2016	February	1b	VCTTests	25.104
2016	February	0	AccidentsandEmerg	0
2016	February	0	AntenatalTotal	0.000581218
2016	February	0	Csection	0
2016	February	0	Delivery	0
2016	February	0	DentalAll	0
2016	February	0	EPI	0.710829
2016	February	0	FamPlan	0
2016	February	0	IPAdmission	0
2016	February	0	InpatientDays	0
2016	February	0	MaleCirc	0
2016	February	0	MentalAll	0
2016	February	0	OPD	0.00523096
2016	February	0	U5Malnutr	0.00116244
2016	February	3	AccidentsandEmerg	0.0348731
2016	February	3	AntenatalTotal	0.0302233
2016	February	3	Csection	0.298165
2016	February	3	Delivery	0.681187
2016	February	3	DentalAll	0.905537
2016	February	3	EPI	0
2016	February	3	EstAdult	11.2053
2016	February	3	FamPlan	0.19587
2016	February	3	IPAdmission	2.35044
2016	February	3	InpatientDays	3.72619
2016	February	3	MaleCirc	0.00348731
2016	February	3	MentalAll	0.171459
2016	February	3	NewAdult	0.144142
2016	February	3	OPD	4.56314
2016	February	3	PMTCT	0.0918324
2016	February	3	Peds	1.66461
2016	February	3	STI	0.641664
2016	February	3	U5Malnutr	0.0063934
2016	February	3	VCTTests	6.03246
2016	February	4	AccidentsandEmerg	0
2016	February	4	AntenatalTotal	0
2016	February	4	Csection	0
2016	February	4	Delivery	0
2016	February	4	DentalAll	0
2016	February	4	EPI	0
2016	February	4	FamPlan	0
2016	February	4	IPAdmission	0
2016	February	4	InpatientDays	0
2016	February	4	MaleCirc	0
2016	February	4	MentalAll	0
2016	February	4	OPD	0
2016	February	4	U5Malnutr	0
2016	February	4	VCTTests	0.0418477
2016	March	1a	AccidentsandEmerg	12.5652
2016	March	1a	AntenatalTotal	41.5577
2016	March	1a	Csection	0.0444674
2016	March	1a	Delivery	12.4568
2016	March	1a	DentalAll	0
2016	March	1a	EPI	423.624
2016	March	1a	EstAdult	59.7579
2016	March	1a	FamPlan	117.147
2016	March	1a	IPAdmission	29.1997
2016	March	1a	InpatientDays	24.9249
2016	March	1a	MaleCirc	3.78759
2016	March	1a	MentalAll	0.492466
2016	March	1a	NewAdult	2.65733
2016	March	1a	OPD	771.318
2016	March	1a	PMTCT	1.59951
2016	March	1a	Peds	5.99236
2016	March	1a	STI	6.09291
2016	March	1a	U5Malnutr	6.53903
2016	March	1a	VCTTests	138.766
2016	March	2	AccidentsandEmerg	4.63463
2016	March	2	AntenatalTotal	8.12173
2016	March	2	Csection	0.842185
2016	March	2	Delivery	4.90053
2016	March	2	DentalAll	0.846253
2016	March	2	EPI	47.8325
2016	March	2	EstAdult	50.2934
2016	March	2	FamPlan	14.8734
2016	March	2	IPAdmission	29.3358
2016	March	2	InpatientDays	41.5222
2016	March	2	MaleCirc	3.40025
2016	March	2	MentalAll	1.46002
2016	March	2	NewAdult	0.793944
2016	March	2	OPD	163.178
2016	March	2	PMTCT	0.815449
2016	March	2	Peds	8.07602
2016	March	2	STI	2.88865
2016	March	2	U5Malnutr	0.127287
2016	March	2	VCTTests	33.8966
2016	March	1b	AccidentsandEmerg	2.69523
2016	March	1b	AntenatalTotal	8.3922
2016	March	1b	Csection	0.346551
2016	March	1b	Delivery	3.02847
2016	March	1b	DentalAll	0
2016	March	1b	EPI	57.5889
2016	March	1b	EstAdult	24.3205
2016	March	1b	FamPlan	11.4118
2016	March	1b	IPAdmission	24.4695
2016	March	1b	InpatientDays	31.2493
2016	March	1b	MaleCirc	2.67363
2016	March	1b	MentalAll	0.0592842
2016	March	1b	NewAdult	0.612022
2016	March	1b	OPD	115.361
2016	March	1b	PMTCT	0.359193
2016	March	1b	Peds	2.6457
2016	March	1b	STI	1.0427
2016	March	1b	U5Malnutr	0.444645
2016	March	1b	VCTTests	25.0348
2016	March	0	AccidentsandEmerg	0
2016	March	0	AntenatalTotal	0.000581218
2016	March	0	Csection	0
2016	March	0	Delivery	0
2016	March	0	DentalAll	0
2016	March	0	EPI	0.799756
2016	March	0	FamPlan	0
2016	March	0	IPAdmission	0
2016	March	0	InpatientDays	0
2016	March	0	MaleCirc	0
2016	March	0	MentalAll	0
2016	March	0	OPD	0.00581218
2016	March	0	U5Malnutr	0.00116244
2016	March	3	AccidentsandEmerg	0.0604467
2016	March	3	AntenatalTotal	0.0511472
2016	March	3	Csection	0.313276
2016	March	3	Delivery	0.709086
2016	March	3	DentalAll	0.724197
2016	March	3	EPI	0
2016	March	3	EstAdult	10.2382
2016	March	3	FamPlan	0.183084
2016	March	3	IPAdmission	2.41496
2016	March	3	InpatientDays	3.68085
2016	March	3	MaleCirc	0.00348731
2016	March	3	MentalAll	0.183665
2016	March	3	NewAdult	0.137167
2016	March	3	OPD	4.33589
2016	March	3	PMTCT	0.077302
2016	March	3	Peds	1.71634
2016	March	3	STI	0.449281
2016	March	3	U5Malnutr	0.00348731
2016	March	3	VCTTests	5.59887
2016	March	4	AccidentsandEmerg	0
2016	March	4	AntenatalTotal	0
2016	March	4	Csection	0
2016	March	4	Delivery	0
2016	March	4	DentalAll	0
2016	March	4	EPI	0
2016	March	4	FamPlan	0
2016	March	4	IPAdmission	0
2016	March	4	InpatientDays	0
2016	March	4	MaleCirc	0
2016	March	4	MentalAll	0
2016	March	4	OPD	0
2016	March	4	U5Malnutr	0
2016	March	4	VCTTests	0.0482411
2016	April	1a	AccidentsandEmerg	11.8101
2016	April	1a	AntenatalTotal	43.9288
2016	April	1a	Csection	0.0561805
2016	April	1a	Delivery	12.3072
2016	April	1a	DentalAll	0.303396
2016	April	1a	EPI	449.586
2016	April	1a	EstAdult	58.4077
2016	April	1a	FamPlan	128.237
2016	April	1a	IPAdmission	29.1003
2016	April	1a	InpatientDays	25.0623
2016	April	1a	MaleCirc	3.8087
2016	April	1a	MentalAll	0.63777
2016	April	1a	NewAdult	2.67709
2016	April	1a	OPD	776.084
2016	April	1a	PMTCT	1.603
2016	April	1a	Peds	5.43322
2016	April	1a	STI	5.99991
2016	April	1a	U5Malnutr	4.85344
2016	April	1a	VCTTests	130.003
2016	April	2	AccidentsandEmerg	4.04756
2016	April	2	AntenatalTotal	8.29319
2016	April	2	Csection	0.856184
2016	April	2	Delivery	5.25275
2016	April	2	DentalAll	0
2016	April	2	EPI	53.2759
2016	April	2	EstAdult	58.1816
2016	April	2	FamPlan	14.7563
2016	April	2	IPAdmission	31.4764
2016	April	2	InpatientDays	46.9589
2016	April	2	MaleCirc	2.7076
2016	April	2	MentalAll	1.4112
2016	April	2	NewAdult	0.92588
2016	April	2	OPD	164.186
2016	April	2	PMTCT	0.809055
2016	April	2	Peds	15.5313
2016	April	2	U5Malnutr	0.27588
2016	April	2	VCTTests	37.5612
2016	April	1b	AccidentsandEmerg	2.11227
2016	April	1b	AntenatalTotal	7.922
2016	April	1b	Csection	0.342967
2016	April	1b	Delivery	3.15837
2016	April	1b	DentalAll	0
2016	April	1b	EPI	55.7155
2016	April	1b	EstAdult	25.8433
2016	April	1b	FamPlan	10.6986
2016	April	1b	IPAdmission	24.2811
2016	April	1b	InpatientDays	36.0605
2016	April	1b	MaleCirc	2.4661
2016	April	1b	MentalAll	0.0366167
2016	April	1b	NewAdult	0.581218
2016	April	1b	OPD	112.349
2016	April	1b	PMTCT	0.395809
2016	April	1b	Peds	4.66427
2016	April	1b	STI	1.02701
2016	April	1b	U5Malnutr	0.356952
2016	April	1b	VCTTests	25.5038
2016	April	2	STI	4.10689
2016	April	0	AccidentsandEmerg	0
2016	April	0	AntenatalTotal	0
2016	April	0	Csection	0
2016	April	0	Delivery	0
2016	April	0	DentalAll	0
2016	April	0	EPI	0.838116
2016	April	0	FamPlan	0
2016	April	0	IPAdmission	0
2016	April	0	InpatientDays	0
2016	April	0	MaleCirc	0
2016	April	0	MentalAll	0
2016	April	0	OPD	0
2016	April	0	U5Malnutr	0
2016	April	3	AccidentsandEmerg	0.040104
2016	April	3	AntenatalTotal	0.0464974
2016	April	3	Csection	0.297002
2016	April	3	Delivery	0.664332
2016	April	3	DentalAll	1.03922
2016	April	3	EPI	0
2016	April	3	EstAdult	10.7031
2016	April	3	FamPlan	0.111594
2016	April	3	IPAdmission	2.91829
2016	April	3	InpatientDays	3.94414
2016	April	3	MaleCirc	0.00232487
2016	April	3	MentalAll	0.128449
2016	April	3	NewAdult	0.117406
2016	April	3	OPD	3.89416
2016	April	3	PMTCT	0.0784644
2016	April	3	Peds	1.70994
2016	April	3	STI	0.645733
2016	April	3	U5Malnutr	0.00697461
2016	April	3	VCTTests	6.08651
2016	April	4	AccidentsandEmerg	0
2016	April	4	AntenatalTotal	0
2016	April	4	Csection	0
2016	April	4	Delivery	0
2016	April	4	DentalAll	0
2016	April	4	EPI	0
2016	April	4	FamPlan	0
2016	April	4	IPAdmission	0
2016	April	4	InpatientDays	0
2016	April	4	MaleCirc	0
2016	April	4	MentalAll	0
2016	April	4	OPD	0
2016	April	4	U5Malnutr	0
2016	April	4	VCTTests	0.0156929
2016	May	1a	AccidentsandEmerg	11.2181
2016	May	1a	AntenatalTotal	41.8667
2016	May	1a	Csection	0.0746593
2016	May	1a	Delivery	11.8029
2016	May	1a	DentalAll	0.542857
2016	May	1a	EPI	429.954
2016	May	1a	EstAdult	58.3409
2016	May	1a	FamPlan	120.876
2016	May	1a	IPAdmission	27.9214
2016	May	1a	InpatientDays	23.2851
2016	May	1a	MaleCirc	4.17334
2016	May	1a	MentalAll	0.50874
2016	May	1a	NewAdult	2.4353
2016	May	1a	OPD	708.183
2016	May	1a	PMTCT	1.59777
2016	May	1a	Peds	5.01068
2016	May	1a	STI	6.45442
2016	May	1a	U5Malnutr	4.56889
2016	May	1a	VCTTests	119.267
2016	May	2	AccidentsandEmerg	3.57085
2016	May	2	AntenatalTotal	7.07321
2016	May	2	Csection	0.925931
2016	May	2	Delivery	5.43824
2016	May	2	DentalAll	0
2016	May	2	EPI	52.5275
2016	May	2	EstAdult	61.7044
2016	May	2	FamPlan	14.223
2016	May	2	IPAdmission	28.1414
2016	May	2	InpatientDays	42.9909
2016	May	2	MaleCirc	2.20548
2016	May	2	MentalAll	1.21358
2016	May	2	NewAdult	0.84974
2016	May	2	OPD	163.531
2016	May	2	PMTCT	0.855553
2016	May	2	Peds	17.1314
2016	May	2	U5Malnutr	0.159254
2016	May	2	VCTTests	33.3224
2016	May	1b	AccidentsandEmerg	2.14385
2016	May	1b	AntenatalTotal	8.16107
2016	May	1b	Csection	0.36539
2016	May	1b	Delivery	3.06582
2016	May	1b	DentalAll	0.0709086
2016	May	1b	EPI	57.2774
2016	May	1b	EstAdult	26.3199
2016	May	1b	FamPlan	12.1356
2016	May	1b	IPAdmission	25.0108
2016	May	1b	InpatientDays	33.6625
2016	May	1b	MaleCirc	2.49717
2016	May	1b	MentalAll	0.0685837
2016	May	1b	NewAdult	0.569012
2016	May	1b	OPD	111.266
2016	May	1b	PMTCT	0.450444
2016	May	1b	Peds	4.23127
2016	May	1b	STI	1.08107
2016	May	1b	U5Malnutr	0.287491
2016	May	1b	VCTTests	24.5913
2016	May	2	STI	3.43732
2016	May	0	AccidentsandEmerg	0
2016	May	0	AntenatalTotal	0.000581218
2016	May	0	Csection	0
2016	May	0	Delivery	0
2016	May	0	DentalAll	0
2016	May	0	EPI	0.581799
2016	May	0	FamPlan	0
2016	May	0	IPAdmission	0
2016	May	0	InpatientDays	0
2016	May	0	MaleCirc	0
2016	May	0	MentalAll	0
2016	May	0	OPD	0.00581218
2016	May	0	U5Malnutr	0
2016	May	3	AccidentsandEmerg	0.0273172
2016	May	3	AntenatalTotal	0.0575406
2016	May	3	Csection	0.323157
2016	May	3	Delivery	0.763139
2016	May	3	DentalAll	1.41003
2016	May	3	EPI	0
2016	May	3	EstAdult	11.1902
2016	May	3	FamPlan	0.220863
2016	May	3	IPAdmission	2.74277
2016	May	3	InpatientDays	4.16326
2016	May	3	MaleCirc	0.00523096
2016	May	3	MentalAll	0.10985
2016	May	3	NewAdult	0.13368
2016	May	3	OPD	3.93833
2016	May	3	PMTCT	0.0877639
2016	May	3	Peds	1.80526
2016	May	3	STI	0.542857
2016	May	3	U5Malnutr	0.0063934
2016	May	3	VCTTests	5.83659
2016	May	4	AccidentsandEmerg	0
2016	May	4	AntenatalTotal	0
2016	May	4	Csection	0
2016	May	4	Delivery	0
2016	May	4	DentalAll	0
2016	May	4	EPI	0
2016	May	4	FamPlan	0
2016	May	4	IPAdmission	0
2016	May	4	InpatientDays	0
2016	May	4	MaleCirc	0
2016	May	4	MentalAll	0
2016	May	4	OPD	0
2016	May	4	U5Malnutr	0
2016	May	4	VCTTests	0.0354543
2016	June	1a	AccidentsandEmerg	11.0352
2016	June	1a	AntenatalTotal	41.2776
2016	June	1a	Csection	0.0367404
2016	June	1a	Delivery	11.2074
2016	June	1a	DentalAll	0.628878
2016	June	1a	EPI	436.506
2016	June	1a	EstAdult	60.4687
2016	June	1a	FamPlan	129.13
2016	June	1a	IPAdmission	25.6516
2016	June	1a	InpatientDays	22.5958
2016	June	1a	MaleCirc	3.6104
2016	June	1a	MentalAll	0.41807
2016	June	1a	NewAdult	2.41031
2016	June	1a	OPD	617.749
2016	June	1a	PMTCT	1.60242
2016	June	1a	Peds	5.7837
2016	June	1a	STI	6.56427
2016	June	1a	U5Malnutr	4.43975
2016	June	1a	VCTTests	116.348
2016	June	2	AccidentsandEmerg	4.74506
2016	June	2	AntenatalTotal	8.94241
2016	June	2	Csection	0.937555
2016	June	2	Delivery	5.20775
2016	June	2	DentalAll	0
2016	June	2	EPI	52.5889
2016	June	2	EstAdult	59.9393
2016	June	2	FamPlan	17.4038
2016	June	2	IPAdmission	27.4649
2016	June	2	InpatientDays	42.3865
2016	June	2	MaleCirc	2.21182
2016	June	2	MentalAll	1.25194
2016	June	2	NewAdult	0.880545
2016	June	2	OPD	141.129
2016	June	2	PMTCT	0.823586
2016	June	2	Peds	14.3206
2016	June	2	U5Malnutr	0.198195
2016	June	2	VCTTests	28.7807
2016	June	1b	AccidentsandEmerg	2.54008
2016	June	1b	AntenatalTotal	8.7559
2016	June	1b	Csection	0.413052
2016	June	1b	Delivery	3.20445
2016	June	1b	DentalAll	0.0168553
2016	June	1b	EPI	55.0591
2016	June	1b	EstAdult	28.2751
2016	June	1b	FamPlan	12.4824
2016	June	1b	IPAdmission	20.9276
2016	June	1b	InpatientDays	28.4762
2016	June	1b	MaleCirc	2.13907
2016	June	1b	MentalAll	0.0650964
2016	June	1b	NewAdult	0.600398
2016	June	1b	OPD	106.486
2016	June	1b	PMTCT	0.486479
2016	June	1b	Peds	4.71484
2016	June	1b	STI	1.26124
2016	June	1b	U5Malnutr	0.391168
2016	June	1b	VCTTests	23.2911
2016	June	2	STI	3.35363
2016	June	0	AccidentsandEmerg	0
2016	June	0	AntenatalTotal	0.000581218
2016	June	0	Csection	0
2016	June	0	Delivery	0
2016	June	0	DentalAll	0
2016	June	0	EPI	0.817774
2016	June	0	FamPlan	0
2016	June	0	IPAdmission	0
2016	June	0	InpatientDays	0
2016	June	0	MaleCirc	0
2016	June	0	MentalAll	0
2016	June	0	OPD	0.00581218
2016	June	0	U5Malnutr	0.00116244
2016	June	3	AccidentsandEmerg	0.0476599
2016	June	3	AntenatalTotal	0.0563781
2016	June	3	Csection	0.315989
2016	June	3	Delivery	0.791168
2016	June	3	DentalAll	1.40306
2016	June	3	EPI	0
2016	June	3	EstAdult	10.7967
2016	June	3	FamPlan	0.169134
2016	June	3	IPAdmission	2.53237
2016	June	3	InpatientDays	3.6948
2016	June	3	MaleCirc	0.00523096
2016	June	3	MentalAll	0.0674213
2016	June	3	NewAdult	0.145304
2016	June	3	OPD	3.66807
2016	June	3	PMTCT	0.0807893
2016	June	3	Peds	1.57045
2016	June	3	STI	0.621322
2016	June	3	U5Malnutr	0.00116244
2016	June	3	VCTTests	5.68024
2016	June	4	AccidentsandEmerg	0
2016	June	4	AntenatalTotal	0
2016	June	4	Csection	0
2016	June	4	Delivery	0
2016	June	4	DentalAll	0
2016	June	4	EPI	0
2016	June	4	FamPlan	0
2016	June	4	IPAdmission	0
2016	June	4	InpatientDays	0
2016	June	4	MaleCirc	0
2016	June	4	MentalAll	0
2016	June	4	OPD	0
2016	June	4	U5Malnutr	0
2016	June	4	VCTTests	0.0255736
2016	July	1a	AccidentsandEmerg	10.7327
2016	July	1a	AntenatalTotal	43.5065
2016	July	1a	Csection	0.0533935
2016	July	1a	Delivery	12.488
2016	July	1a	DentalAll	1.05084
2016	July	1a	EPI	452.211
2016	July	1a	EstAdult	58.2188
2016	July	1a	FamPlan	111.709
2016	July	1a	IPAdmission	26.1801
2016	July	1a	InpatientDays	22.8728
2016	July	1a	MaleCirc	6.69708
2016	July	1a	MentalAll	0.425045
2016	July	1a	NewAdult	2.7294
2016	July	1a	OPD	526.513
2016	July	1a	PMTCT	1.39376
2016	July	1a	Peds	5.83543
2016	July	1a	STI	6.71713
2016	July	1a	U5Malnutr	4.14489
2016	July	1a	VCTTests	113.167
2016	July	2	AccidentsandEmerg	4.4097
2016	July	2	AntenatalTotal	6.47688
2016	July	2	Csection	1.04329
2016	July	2	Delivery	5.60937
2016	July	2	DentalAll	0
2016	July	2	EPI	53.439
2016	July	2	EstAdult	55.0948
2016	July	2	FamPlan	21.1076
2016	July	2	IPAdmission	23.0924
2016	July	2	InpatientDays	39.0526
2016	July	2	MaleCirc	8.19564
2016	July	2	MentalAll	1.72215
2016	July	2	NewAdult	0.836954
2016	July	2	OPD	116.946
2016	July	2	PMTCT	0.793362
2016	July	2	Peds	11.9417
2016	July	2	U5Malnutr	0.23365
2016	July	2	VCTTests	27.2359
2016	July	1b	AccidentsandEmerg	1.95154
2016	July	1b	AntenatalTotal	7.02605
2016	July	1b	Csection	0.38734
2016	July	1b	Delivery	3.22983
2016	July	1b	DentalAll	0.00348731
2016	July	1b	EPI	57.2133
2016	July	1b	EstAdult	24.918
2016	July	1b	FamPlan	11.0947
2016	July	1b	IPAdmission	16.9582
2016	July	1b	InpatientDays	24.3235
2016	July	1b	MaleCirc	2.91853
2016	July	1b	MentalAll	0.116244
2016	July	1b	NewAdult	0.562619
2016	July	1b	OPD	72.0132
2016	July	1b	PMTCT	0.393484
2016	July	1b	Peds	3.44778
2016	July	1b	STI	1.14791
2016	July	1b	U5Malnutr	0.269976
2016	July	1b	VCTTests	21.7428
2016	July	2	STI	2.91074
2016	July	0	AccidentsandEmerg	0
2016	July	0	AntenatalTotal	0
2016	July	0	Csection	0
2016	July	0	Delivery	0
2016	July	0	DentalAll	0
2016	July	0	EPI	0.705598
2016	July	0	FamPlan	0
2016	July	0	IPAdmission	0
2016	July	0	InpatientDays	0
2016	July	0	MaleCirc	0
2016	July	0	MentalAll	0
2016	July	0	OPD	0
2016	July	0	U5Malnutr	0
2016	July	3	AccidentsandEmerg	0
2016	July	3	AntenatalTotal	0
2016	July	3	Csection	0.167972
2016	July	3	Delivery	0.821842
2016	July	3	DentalAll	1.30425
2016	July	3	EPI	0
2016	July	3	EstAdult	9.96847
2016	July	3	FamPlan	0.385347
2016	July	3	IPAdmission	0
2016	July	3	InpatientDays	0
2016	July	3	MaleCirc	0.00523096
2016	July	3	MentalAll	0.0499847
2016	July	3	NewAdult	0.126124
2016	July	3	OPD	0
2016	July	3	PMTCT	0.0883451
2016	July	3	Peds	1.59719
2016	July	3	STI	0.652708
2016	July	3	U5Malnutr	0
2016	July	3	VCTTests	4.91245
2016	July	4	AccidentsandEmerg	0
2016	July	4	AntenatalTotal	0
2016	July	4	Csection	0
2016	July	4	Delivery	0
2016	July	4	DentalAll	0
2016	July	4	EPI	0
2016	July	4	FamPlan	0
2016	July	4	IPAdmission	0
2016	July	4	InpatientDays	0
2016	July	4	MaleCirc	0
2016	July	4	MentalAll	0
2016	July	4	OPD	0
2016	July	4	U5Malnutr	0
2016	July	4	VCTTests	0.0296421
2016	August	1a	AccidentsandEmerg	12.3764
2016	August	1a	AntenatalTotal	44.4584
2016	August	1a	Csection	0.0919292
2016	August	1a	Delivery	13.3221
2016	August	1a	DentalAll	1.06479
2016	August	1a	EPI	420.168
2016	August	1a	EstAdult	66.4471
2016	August	1a	FamPlan	126.568
2016	August	1a	IPAdmission	28.6045
2016	August	1a	InpatientDays	25.2132
2016	August	1a	MaleCirc	8.81077
2016	August	1a	MentalAll	0.563956
2016	August	1a	NewAdult	3.83255
2016	August	1a	OPD	528.641
2016	August	1a	PMTCT	1.64136
2016	August	1a	Peds	6.48407
2016	August	1a	STI	8.11671
2016	August	1a	U5Malnutr	3.12894
2016	August	1a	VCTTests	134.787
2016	August	2	AccidentsandEmerg	3.89823
2016	August	2	AntenatalTotal	7.54226
2016	August	2	Csection	1.02358
2016	August	2	Delivery	5.79594
2016	August	2	DentalAll	0
2016	August	2	EPI	48.6921
2016	August	2	EstAdult	61.7864
2016	August	2	FamPlan	19.7477
2016	August	2	IPAdmission	21.3859
2016	August	2	InpatientDays	36.0749
2016	August	2	MaleCirc	15.5204
2016	August	2	MentalAll	2.30743
2016	August	2	NewAdult	1.10083
2016	August	2	OPD	120.488
2016	August	2	PMTCT	0.897982
2016	August	2	Peds	12.2869
2016	August	2	U5Malnutr	0.184246
2016	August	2	VCTTests	33.6368
2016	August	1b	AccidentsandEmerg	2.58296
2016	August	1b	AntenatalTotal	8.45676
2016	August	1b	Csection	0.436204
2016	August	1b	Delivery	3.31642
2016	August	1b	DentalAll	0.026736
[truncated: 4,247 more rows]

## Sheet: services_change_2020-21
Year	Month	Facility_Level	Appt_Type	Usage_Type	Standard_Usage_Change
2020	1	1a	AccidentsandEmerg	Adjusted	-1.31871
2020	1	1a	AccidentsandEmerg	Unadjusted	-0.490561
2020	1	1a	AntenatalTotal	Adjusted	0.956864
2020	1	1a	AntenatalTotal	Unadjusted	0.802136
2020	1	1a	Csection	Adjusted	2.10768
2020	1	1a	Csection	Unadjusted	1.7628
2020	1	1a	Delivery	Adjusted	0.00251083
2020	1	1a	Delivery	Unadjusted	-0.078502
2020	1	1a	DentalAll	Adjusted	1.21201
2020	1	1a	DentalAll	Unadjusted	1.19581
2020	1	1a	Discharges	Adjusted	0.0724706
2020	1	1a	Discharges	Unadjusted	-0.0687077
2020	1	1a	EPI	Adjusted	-3.31857
2020	1	1a	EPI	Unadjusted	-3.32652
2020	1	1a	EstAdult	Adjusted	1.57084
2020	1	1a	EstAdult	Unadjusted	1.57084
2020	1	1a	FamPlan	Adjusted	5
2020	1	1a	FamPlan	Unadjusted	3.89541
2020	1	1a	IPAdmission	Adjusted	0.491524
2020	1	1a	IPAdmission	Unadjusted	0.299602
2020	1	1a	InpatientDays	Adjusted	-0.78665
2020	1	1a	InpatientDays	Unadjusted	-0.226114
2020	1	1a	MaleCirc	Adjusted	0.1582
2020	1	1a	MaleCirc	Unadjusted	0.870959
2020	1	1a	MentalAll	Adjusted	1.3002
2020	1	1a	MentalAll	Unadjusted	1.2896
2020	1	1a	NewAdult	Adjusted	-0.242016
2020	1	1a	NewAdult	Unadjusted	-0.242016
2020	1	1a	OPD	Adjusted	2.65625
2020	1	1a	OPD	Unadjusted	2.58819
2020	1	1a	PMTCT	Adjusted	1.72218
2020	1	1a	PMTCT	Unadjusted	1.72218
2020	1	1a	Peds	Adjusted	0.495251
2020	1	1a	Peds	Unadjusted	0.495251
2020	1	1a	STI	Adjusted	1.39153
2020	1	1a	STI	Unadjusted	1.39153
2020	1	1a	U5Malnutr	Adjusted	-0.54957
2020	1	1a	U5Malnutr	Unadjusted	-0.590115
2020	1	1a	VCTTests	Adjusted	0.13967
2020	1	1a	VCTTests	Unadjusted	0.13967
2020	1	1b	AccidentsandEmerg	Adjusted	-0.0439956
2020	1	1b	AccidentsandEmerg	Unadjusted	0.165403
2020	1	1b	AntenatalTotal	Adjusted	2.06961
2020	1	1b	AntenatalTotal	Unadjusted	1.56578
2020	1	1b	Csection	Adjusted	1.40262
2020	1	1b	Csection	Unadjusted	1.33887
2020	1	1b	Delivery	Adjusted	1.69023
2020	1	1b	Delivery	Unadjusted	1.72866
2020	1	1b	DentalAll	Adjusted	0.862892
2020	1	1b	DentalAll	Unadjusted	0.862892
2020	1	1b	Discharges	Adjusted	3.07534
2020	1	1b	Discharges	Unadjusted	1.91781
2020	1	1b	EPI	Adjusted	-2.21148
2020	1	1b	EPI	Unadjusted	-2.20976
2020	1	1b	EstAdult	Adjusted	1.0414
2020	1	1b	EstAdult	Unadjusted	1.0414
2020	1	1b	FamPlan	Adjusted	5
2020	1	1b	FamPlan	Unadjusted	3.20124
2020	1	1b	IPAdmission	Adjusted	2.29362
2020	1	1b	IPAdmission	Unadjusted	1.62953
2020	1	1b	InpatientDays	Adjusted	0.761873
2020	1	1b	InpatientDays	Unadjusted	0.560731
2020	1	1b	MaleCirc	Adjusted	-1.16186
2020	1	1b	MaleCirc	Unadjusted	-0.513262
2020	1	1b	MentalAll	Adjusted	2.78755
2020	1	1b	MentalAll	Unadjusted	2.27371
2020	1	1b	NewAdult	Adjusted	-0.630752
2020	1	1b	NewAdult	Unadjusted	-0.630752
2020	1	1b	OPD	Adjusted	2.17609
2020	1	1b	OPD	Unadjusted	2.08141
2020	1	1b	PMTCT	Adjusted	0.0116656
2020	1	1b	PMTCT	Unadjusted	0.0116656
2020	1	1b	Peds	Adjusted	-0.0553092
2020	1	1b	Peds	Unadjusted	-0.0553092
2020	1	1b	STI	Adjusted	1.70546
2020	1	1b	STI	Unadjusted	1.70546
2020	1	1b	U5Malnutr	Adjusted	-0.172458
2020	1	1b	U5Malnutr	Unadjusted	-0.124947
2020	1	1b	VCTTests	Adjusted	-0.063666
2020	1	1b	VCTTests	Unadjusted	-0.063666
2020	1	2	AccidentsandEmerg	Adjusted	0.0625236
2020	1	2	AccidentsandEmerg	Unadjusted	0.62943
2020	1	2	AntenatalTotal	Adjusted	-0.213403
2020	1	2	AntenatalTotal	Unadjusted	-0.22093
2020	1	2	Csection	Adjusted	1.14754
2020	1	2	Csection	Unadjusted	0.991779
2020	1	2	Delivery	Adjusted	4.76611
2020	1	2	Delivery	Unadjusted	4.46616
2020	1	2	DentalAll	Adjusted	1.51631
2020	1	2	DentalAll	Unadjusted	1.50309
2020	1	2	Discharges	Adjusted	0.130601
2020	1	2	Discharges	Unadjusted	0.196911
2020	1	2	EPI	Adjusted	-3.23457
2020	1	2	EPI	Unadjusted	-3.24149
2020	1	2	EstAdult	Adjusted	-0.780404
2020	1	2	EstAdult	Unadjusted	-0.780404
2020	1	2	FamPlan	Adjusted	2.29391
2020	1	2	FamPlan	Unadjusted	2.11459
2020	1	2	IPAdmission	Adjusted	-0.0086428
2020	1	2	IPAdmission	Unadjusted	0.152215
2020	1	2	InpatientDays	Adjusted	0.830492
2020	1	2	InpatientDays	Unadjusted	0.728207
2020	1	2	MaleCirc	Adjusted	-0.319321
2020	1	2	MaleCirc	Unadjusted	0.167726
2020	1	2	MentalAll	Adjusted	3.64016
2020	1	2	MentalAll	Unadjusted	3.31492
2020	1	2	NewAdult	Adjusted	0.0580644
2020	1	2	NewAdult	Unadjusted	0.0580644
2020	1	2	OPD	Adjusted	-0.610986
2020	1	2	OPD	Unadjusted	-0.153657
2020	1	2	PMTCT	Adjusted	-5
2020	1	2	PMTCT	Unadjusted	-5
2020	1	2	Peds	Adjusted	-2.768
2020	1	2	Peds	Unadjusted	-2.768
2020	1	2	STI	Adjusted	1.73381
2020	1	2	STI	Unadjusted	1.73381
2020	1	2	U5Malnutr	Adjusted	-0.862447
2020	1	2	U5Malnutr	Unadjusted	-0.997693
2020	1	2	VCTTests	Adjusted	0.614036
2020	1	2	VCTTests	Unadjusted	0.614036
2020	2	1a	AccidentsandEmerg	Adjusted	-3.36005
2020	2	1a	AccidentsandEmerg	Unadjusted	-1.56841
2020	2	1a	AntenatalTotal	Adjusted	0.466701
2020	2	1a	AntenatalTotal	Unadjusted	0.413696
2020	2	1a	Csection	Adjusted	2.74894
2020	2	1a	Csection	Unadjusted	2.24062
2020	2	1a	Delivery	Adjusted	-0.368316
2020	2	1a	Delivery	Unadjusted	-0.138936
2020	2	1a	DentalAll	Adjusted	-0.266483
2020	2	1a	DentalAll	Unadjusted	-0.266483
2020	2	1a	Discharges	Adjusted	-0.402684
2020	2	1a	Discharges	Unadjusted	-0.181156
2020	2	1a	EPI	Adjusted	-2.81243
2020	2	1a	EPI	Unadjusted	-2.83371
2020	2	1a	EstAdult	Adjusted	1.27615
2020	2	1a	EstAdult	Unadjusted	1.27615
2020	2	1a	FamPlan	Adjusted	3.40847
2020	2	1a	FamPlan	Unadjusted	2.30196
2020	2	1a	IPAdmission	Adjusted	-0.213666
2020	2	1a	IPAdmission	Unadjusted	0.0370072
2020	2	1a	InpatientDays	Adjusted	-1.70682
2020	2	1a	InpatientDays	Unadjusted	-0.661858
2020	2	1a	MaleCirc	Adjusted	0.0630224
2020	2	1a	MaleCirc	Unadjusted	0.264353
2020	2	1a	MentalAll	Adjusted	1.15225
2020	2	1a	MentalAll	Unadjusted	1.14717
2020	2	1a	NewAdult	Adjusted	-0.619178
2020	2	1a	NewAdult	Unadjusted	-0.619178
2020	2	1a	OPD	Adjusted	1.3769
2020	2	1a	OPD	Unadjusted	1.36814
2020	2	1a	PMTCT	Adjusted	1.71912
2020	2	1a	PMTCT	Unadjusted	1.71912
2020	2	1a	Peds	Adjusted	0.520452
2020	2	1a	Peds	Unadjusted	0.520452
2020	2	1a	STI	Adjusted	1.60343
2020	2	1a	STI	Unadjusted	1.60343
2020	2	1a	U5Malnutr	Adjusted	-2.6014
2020	2	1a	U5Malnutr	Unadjusted	-2.24333
2020	2	1a	VCTTests	Adjusted	0.0784885
2020	2	1a	VCTTests	Unadjusted	0.0784885
2020	2	1b	AccidentsandEmerg	Adjusted	-0.797005
2020	2	1b	AccidentsandEmerg	Unadjusted	-0.576097
2020	2	1b	AntenatalTotal	Adjusted	1.37238
2020	2	1b	AntenatalTotal	Unadjusted	1.06288
2020	2	1b	Csection	Adjusted	1.46634
2020	2	1b	Csection	Unadjusted	1.343
2020	2	1b	Delivery	Adjusted	1.57703
2020	2	1b	Delivery	Unadjusted	1.62094
2020	2	1b	DentalAll	Adjusted	1.54075
2020	2	1b	DentalAll	Unadjusted	1.54075
2020	2	1b	Discharges	Adjusted	0.425004
2020	2	1b	Discharges	Unadjusted	0.43328
2020	2	1b	EPI	Adjusted	-2.25254
2020	2	1b	EPI	Unadjusted	-2.24987
2020	2	1b	EstAdult	Adjusted	0.58452
2020	2	1b	EstAdult	Unadjusted	0.58452
2020	2	1b	FamPlan	Adjusted	3.34152
2020	2	1b	FamPlan	Unadjusted	2.1511
2020	2	1b	IPAdmission	Adjusted	0.590368
2020	2	1b	IPAdmission	Unadjusted	0.476576
2020	2	1b	InpatientDays	Adjusted	0.422083
2020	2	1b	InpatientDays	Unadjusted	0.519223
2020	2	1b	MaleCirc	Adjusted	-0.929054
2020	2	1b	MaleCirc	Unadjusted	-0.583583
2020	2	1b	MentalAll	Adjusted	5
2020	2	1b	MentalAll	Unadjusted	5
2020	2	1b	NewAdult	Adjusted	-3.02428
2020	2	1b	NewAdult	Unadjusted	-3.02428
2020	2	1b	OPD	Adjusted	1.05359
2020	2	1b	OPD	Unadjusted	0.890353
2020	2	1b	PMTCT	Adjusted	-0.232041
2020	2	1b	PMTCT	Unadjusted	-0.232041
2020	2	1b	Peds	Adjusted	-0.196499
2020	2	1b	Peds	Unadjusted	-0.196499
2020	2	1b	STI	Adjusted	1.6059
2020	2	1b	STI	Unadjusted	1.6059
2020	2	1b	U5Malnutr	Adjusted	-5
2020	2	1b	U5Malnutr	Unadjusted	-5
2020	2	1b	VCTTests	Adjusted	-0.335705
2020	2	1b	VCTTests	Unadjusted	-0.335705
2020	2	2	AccidentsandEmerg	Adjusted	-3.7313
2020	2	2	AccidentsandEmerg	Unadjusted	-3.54045
2020	2	2	AntenatalTotal	Adjusted	-1.43802
2020	2	2	AntenatalTotal	Unadjusted	-1.45603
2020	2	2	Csection	Adjusted	1.33159
2020	2	2	Csection	Unadjusted	1.24521
2020	2	2	Delivery	Adjusted	2.25143
2020	2	2	Delivery	Unadjusted	2.12275
2020	2	2	DentalAll	Adjusted	0.723562
2020	2	2	DentalAll	Unadjusted	0.723562
2020	2	2	Discharges	Adjusted	-1.03775
2020	2	2	Discharges	Unadjusted	-1.30437
2020	2	2	EPI	Adjusted	-2.07394
2020	2	2	EPI	Unadjusted	-2.08181
2020	2	2	EstAdult	Adjusted	-1.4475
2020	2	2	EstAdult	Unadjusted	-1.4475
2020	2	2	FamPlan	Adjusted	1.46106
2020	2	2	FamPlan	Unadjusted	1.26498
2020	2	2	IPAdmission	Adjusted	-1.05276
2020	2	2	IPAdmission	Unadjusted	-1.16295
2020	2	2	InpatientDays	Adjusted	-3.48155
2020	2	2	InpatientDays	Unadjusted	-2.12308
2020	2	2	MaleCirc	Adjusted	-0.3072
2020	2	2	MaleCirc	Unadjusted	-0.199448
2020	2	2	MentalAll	Adjusted	3.40323
2020	2	2	MentalAll	Unadjusted	3.40323
2020	2	2	NewAdult	Adjusted	-0.851751
2020	2	2	NewAdult	Unadjusted	-0.851751
2020	2	2	OPD	Adjusted	-2.49917
2020	2	2	OPD	Unadjusted	-1.84464
2020	2	2	PMTCT	Adjusted	-5
2020	2	2	PMTCT	Unadjusted	-5
2020	2	2	Peds	Adjusted	-2.15078
2020	2	2	Peds	Unadjusted	-2.15078
2020	2	2	STI	Adjusted	1.08953
2020	2	2	STI	Unadjusted	1.08953
2020	2	2	U5Malnutr	Adjusted	-0.545812
2020	2	2	U5Malnutr	Unadjusted	-0.107451
2020	2	2	VCTTests	Adjusted	0.293152
2020	2	2	VCTTests	Unadjusted	0.293152
2020	3	1a	AccidentsandEmerg	Adjusted	-3.63153
2020	3	1a	AccidentsandEmerg	Unadjusted	-2.52784
2020	3	1a	AntenatalTotal	Adjusted	0.253668
2020	3	1a	AntenatalTotal	Unadjusted	0.200152
2020	3	1a	Csection	Adjusted	1.48041
2020	3	1a	Csection	Unadjusted	0.961617
2020	3	1a	Delivery	Adjusted	-0.334876
2020	3	1a	Delivery	Unadjusted	-0.270092
2020	3	1a	DentalAll	Adjusted	1.58397
2020	3	1a	DentalAll	Unadjusted	1.58397
2020	3	1a	Discharges	Adjusted	-0.365678
2020	3	1a	Discharges	Unadjusted	-0.518882
2020	3	1a	EPI	Adjusted	-1.31797
2020	3	1a	EPI	Unadjusted	-1.36662
2020	3	1a	EstAdult	Adjusted	1.55103
2020	3	1a	EstAdult	Unadjusted	1.55103
2020	3	1a	FamPlan	Adjusted	3.62855
2020	3	1a	FamPlan	Unadjusted	2.10122
2020	3	1a	IPAdmission	Adjusted	-0.887873
2020	3	1a	IPAdmission	Unadjusted	-0.755491
2020	3	1a	InpatientDays	Adjusted	-2.26303
2020	3	1a	InpatientDays	Unadjusted	-1.72015
2020	3	1a	MaleCirc	Adjusted	1.39139
2020	3	1a	MaleCirc	Unadjusted	1.43493
2020	3	1a	MentalAll	Adjusted	0.278895
2020	3	1a	MentalAll	Unadjusted	0.267167
2020	3	1a	NewAdult	Adjusted	-0.318463
2020	3	1a	NewAdult	Unadjusted	-0.318463
2020	3	1a	OPD	Adjusted	1.91848
2020	3	1a	OPD	Unadjusted	2.30147
2020	3	1a	PMTCT	Adjusted	2.19716
2020	3	1a	PMTCT	Unadjusted	2.19716
2020	3	1a	Peds	Adjusted	0.91619
2020	3	1a	Peds	Unadjusted	0.91619
2020	3	1a	STI	Adjusted	1.39649
2020	3	1a	STI	Unadjusted	1.39649
2020	3	1a	U5Malnutr	Adjusted	-2.08343
2020	3	1a	U5Malnutr	Unadjusted	-2.00866
2020	3	1a	VCTTests	Adjusted	0.0651614
2020	3	1a	VCTTests	Unadjusted	0.0651614
2020	3	1b	AccidentsandEmerg	Adjusted	-3.4257
2020	3	1b	AccidentsandEmerg	Unadjusted	-2.73448
2020	3	1b	AntenatalTotal	Adjusted	0.726034
2020	3	1b	AntenatalTotal	Unadjusted	0.840436
2020	3	1b	Csection	Adjusted	2.03841
2020	3	1b	Csection	Unadjusted	1.99841
2020	3	1b	Delivery	Adjusted	1.34281
2020	3	1b	Delivery	Unadjusted	1.28435
2020	3	1b	DentalAll	Adjusted	5
2020	3	1b	DentalAll	Unadjusted	5
2020	3	1b	Discharges	Adjusted	-3.21503
2020	3	1b	Discharges	Unadjusted	-2.57539
2020	3	1b	EPI	Adjusted	-0.822834
2020	3	1b	EPI	Unadjusted	-0.812633
2020	3	1b	EstAdult	Adjusted	0.50439
2020	3	1b	EstAdult	Unadjusted	0.50439
2020	3	1b	FamPlan	Adjusted	3.21841
2020	3	1b	FamPlan	Unadjusted	1.81074
2020	3	1b	IPAdmission	Adjusted	-2.57305
2020	3	1b	IPAdmission	Unadjusted	-2.35351
2020	3	1b	InpatientDays	Adjusted	-3.08667
2020	3	1b	InpatientDays	Unadjusted	-1.96841
2020	3	1b	MaleCirc	Adjusted	-0.308387
2020	3	1b	MaleCirc	Unadjusted	-0.165184
2020	3	1b	MentalAll	Adjusted	2.95122
2020	3	1b	MentalAll	Unadjusted	1.41975
2020	3	1b	NewAdult	Adjusted	-1.23658
2020	3	1b	NewAdult	Unadjusted	-1.23658
2020	3	1b	OPD	Adjusted	-0.668356
2020	3	1b	OPD	Unadjusted	-0.573583
2020	3	1b	PMTCT	Adjusted	-0.187225
2020	3	1b	PMTCT	Unadjusted	-0.187225
2020	3	1b	Peds	Adjusted	-0.413748
2020	3	1b	Peds	Unadjusted	-0.413748
2020	3	1b	STI	Adjusted	1.96997
2020	3	1b	STI	Unadjusted	1.96997
2020	3	1b	U5Malnutr	Adjusted	-2.19838
2020	3	1b	U5Malnutr	Unadjusted	-3.29067
2020	3	1b	VCTTests	Adjusted	-0.34668
2020	3	1b	VCTTests	Unadjusted	-0.34668
2020	3	2	AccidentsandEmerg	Adjusted	-1.08166
2020	3	2	AccidentsandEmerg	Unadjusted	-0.906326
2020	3	2	AntenatalTotal	Adjusted	-0.258644
2020	3	2	AntenatalTotal	Unadjusted	-0.235939
2020	3	2	Csection	Adjusted	0.971636
2020	3	2	Csection	Unadjusted	0.896035
2020	3	2	Delivery	Adjusted	1.52022
2020	3	2	Delivery	Unadjusted	1.44085
2020	3	2	DentalAll	Adjusted	1.33041
2020	3	2	DentalAll	Unadjusted	1.33041
2020	3	2	Discharges	Adjusted	-0.422612
2020	3	2	Discharges	Unadjusted	-0.598479
2020	3	2	EPI	Adjusted	-1.95923
2020	3	2	EPI	Unadjusted	-1.94708
2020	3	2	EstAdult	Adjusted	-1.30702
2020	3	2	EstAdult	Unadjusted	-1.30702
2020	3	2	FamPlan	Adjusted	2.69584
2020	3	2	FamPlan	Unadjusted	2.53017
2020	3	2	IPAdmission	Adjusted	-2.02705
2020	3	2	IPAdmission	Unadjusted	-2.56122
2020	3	2	InpatientDays	Adjusted	-0.509692
2020	3	2	InpatientDays	Unadjusted	-0.528868
2020	3	2	MaleCirc	Adjusted	-0.648845
2020	3	2	MaleCirc	Unadjusted	-0.187801
2020	3	2	MentalAll	Adjusted	2.231
2020	3	2	MentalAll	Unadjusted	2.1198
2020	3	2	NewAdult	Adjusted	-0.489193
2020	3	2	NewAdult	Unadjusted	-0.489193
2020	3	2	OPD	Adjusted	-0.377667
2020	3	2	OPD	Unadjusted	-0.431783
2020	3	2	PMTCT	Adjusted	-1.70306
2020	3	2	PMTCT	Unadjusted	-1.70306
2020	3	2	Peds	Adjusted	-1.46881
2020	3	2	Peds	Unadjusted	-1.46881
2020	3	2	STI	Adjusted	0.70993
2020	3	2	STI	Unadjusted	0.70993
2020	3	2	U5Malnutr	Adjusted	-0.343543
2020	3	2	U5Malnutr	Unadjusted	0.267948
2020	3	2	VCTTests	Adjusted	0.314319
2020	3	2	VCTTests	Unadjusted	0.314319
2020	4	1a	AccidentsandEmerg	Adjusted	-5
2020	4	1a	AccidentsandEmerg	Unadjusted	-4.67941
2020	4	1a	AntenatalTotal	Adjusted	-0.099165
2020	4	1a	AntenatalTotal	Unadjusted	-0.0967014
2020	4	1a	Csection	Adjusted	3.8557
2020	4	1a	Csection	Unadjusted	3.06006
2020	4	1a	Delivery	Adjusted	-0.533042
2020	4	1a	Delivery	Unadjusted	-0.624892
2020	4	1a	DentalAll	Adjusted	-0.172136
2020	4	1a	DentalAll	Unadjusted	-0.172136
2020	4	1a	Discharges	Adjusted	-1.85754
2020	4	1a	Discharges	Unadjusted	-2.18642
2020	4	1a	EPI	Adjusted	-2.2968
2020	4	1a	EPI	Unadjusted	-2.31457
2020	4	1a	EstAdult	Adjusted	1.48373
2020	4	1a	EstAdult	Unadjusted	1.48373
2020	4	1a	FamPlan	Adjusted	3.02863
2020	4	1a	FamPlan	Unadjusted	1.93482
2020	4	1a	IPAdmission	Adjusted	-3.14367
2020	4	1a	IPAdmission	Unadjusted	-3.06649
2020	4	1a	InpatientDays	Adjusted	-4.26036
2020	4	1a	InpatientDays	Unadjusted	-3.49732
2020	4	1a	MaleCirc	Adjusted	-1.23423
2020	4	1a	MaleCirc	Unadjusted	-1.08723
2020	4	1a	MentalAll	Adjusted	1.38962
2020	4	1a	MentalAll	Unadjusted	1.3753
2020	4	1a	NewAdult	Adjusted	-4.13526
2020	4	1a	NewAdult	Unadjusted	-4.13526
2020	4	1a	OPD	Adjusted	-3.24557
2020	4	1a	OPD	Unadjusted	-3.11987
2020	4	1a	PMTCT	Adjusted	1.112
2020	4	1a	PMTCT	Unadjusted	1.112
2020	4	1a	Peds	Adjusted	1.05693
2020	4	1a	Peds	Unadjusted	1.05693
2020	4	1a	STI	Adjusted	0.265064
2020	4	1a	STI	Unadjusted	0.265064
2020	4	1a	U5Malnutr	Adjusted	-0.345536
2020	4	1a	U5Malnutr	Unadjusted	-0.334679
2020	4	1a	VCTTests	Adjusted	-1.36348
2020	4	1a	VCTTests	Unadjusted	-1.36348
2020	4	1b	AccidentsandEmerg	Adjusted	-2.32489
2020	4	1b	AccidentsandEmerg	Unadjusted	-2.25016
2020	4	1b	AntenatalTotal	Adjusted	0.164037
2020	4	1b	AntenatalTotal	Unadjusted	0.116198
2020	4	1b	Csection	Adjusted	0.618497
2020	4	1b	Csection	Unadjusted	0.56243
2020	4	1b	Delivery	Adjusted	0.665117
2020	4	1b	Delivery	Unadjusted	0.64728
2020	4	1b	DentalAll	Adjusted	0.566483
2020	4	1b	DentalAll	Unadjusted	0.566483
2020	4	1b	Discharges	Adjusted	-3.74011
2020	4	1b	Discharges	Unadjusted	-3.19319
2020	4	1b	EPI	Adjusted	-2.12226
2020	4	1b	EPI	Unadjusted	-2.08949
2020	4	1b	EstAdult	Adjusted	0.567689
2020	4	1b	EstAdult	Unadjusted	0.567689
2020	4	1b	FamPlan	Adjusted	3.54236
2020	4	1b	FamPlan	Unadjusted	2.50877
2020	4	1b	IPAdmission	Adjusted	-3.6659
2020	4	1b	IPAdmission	Unadjusted	-3.40541
2020	4	1b	InpatientDays	Adjusted	-5
2020	4	1b	InpatientDays	Unadjusted	-3.59308
2020	4	1b	MaleCirc	Adjusted	-1.43229
2020	4	1b	MaleCirc	Unadjusted	-1.15862
2020	4	1b	MentalAll	Adjusted	3.2569
2020	4	1b	MentalAll	Unadjusted	2.68641
2020	4	1b	NewAdult	Adjusted	-5
2020	4	1b	NewAdult	Unadjusted	-5
2020	4	1b	OPD	Adjusted	-2.24227
2020	4	1b	OPD	Unadjusted	-1.90627
2020	4	1b	PMTCT	Adjusted	-0.412659
2020	4	1b	PMTCT	Unadjusted	-0.412659
2020	4	1b	Peds	Adjusted	-0.589483
2020	4	1b	Peds	Unadjusted	-0.589483
2020	4	1b	STI	Adjusted	0.291065
2020	4	1b	STI	Unadjusted	0.291065
2020	4	1b	U5Malnutr	Adjusted	-3.73733
2020	4	1b	U5Malnutr	Unadjusted	-4.36599
2020	4	1b	VCTTests	Adjusted	-1.32517
2020	4	1b	VCTTests	Unadjusted	-1.32517
2020	4	2	AccidentsandEmerg	Adjusted	-5
2020	4	2	AccidentsandEmerg	Unadjusted	-5
2020	4	2	AntenatalTotal	Adjusted	-1.76281
2020	4	2	AntenatalTotal	Unadjusted	-1.89575
2020	4	2	Csection	Adjusted	1.38762
2020	4	2	Csection	Unadjusted	1.37362
2020	4	2	Delivery	Adjusted	1.69633
2020	4	2	Delivery	Unadjusted	1.59866
2020	4	2	DentalAll	Adjusted	0.871002
2020	4	2	DentalAll	Unadjusted	0.871002
2020	4	2	Discharges	Adjusted	-5
2020	4	2	Discharges	Unadjusted	-5
2020	4	2	EPI	Adjusted	-2.77114
2020	4	2	EPI	Unadjusted	-2.80532
2020	4	2	EstAdult	Adjusted	-0.910531
2020	4	2	EstAdult	Unadjusted	-0.910531
2020	4	2	FamPlan	Adjusted	3.54356
2020	4	2	FamPlan	Unadjusted	3.09732
2020	4	2	IPAdmission	Adjusted	-5
2020	4	2	IPAdmission	Unadjusted	-4.95238
2020	4	2	InpatientDays	Adjusted	-1.93573
2020	4	2	InpatientDays	Unadjusted	-2.06356
2020	4	2	MaleCirc	Adjusted	-1.67698
2020	4	2	MaleCirc	Unadjusted	-1.44388
2020	4	2	MentalAll	Adjusted	0.900498
2020	4	2	MentalAll	Unadjusted	0.439595
2020	4	2	NewAdult	Adjusted	-5
2020	4	2	NewAdult	Unadjusted	-5
2020	4	2	OPD	Adjusted	-5
2020	4	2	OPD	Unadjusted	-5
2020	4	2	PMTCT	Adjusted	-2.14148
2020	4	2	PMTCT	Unadjusted	-2.14148
2020	4	2	Peds	Adjusted	-1.46402
2020	4	2	Peds	Unadjusted	-1.46402
2020	4	2	STI	Adjusted	-2.96863
2020	4	2	STI	Unadjusted	-2.96863
2020	4	2	U5Malnutr	Adjusted	-0.808355
2020	4	2	U5Malnutr	Unadjusted	-0.814783
2020	4	2	VCTTests	Adjusted	-1.37789
2020	4	2	VCTTests	Unadjusted	-1.37789
2020	5	1a	AccidentsandEmerg	Adjusted	-5
2020	5	1a	AccidentsandEmerg	Unadjusted	-5
2020	5	1a	AntenatalTotal	Adjusted	-2.60492
2020	5	1a	AntenatalTotal	Unadjusted	-2.95685
2020	5	1a	Csection	Adjusted	3.08113
2020	5	1a	Csection	Unadjusted	2.67881
2020	5	1a	Delivery	Adjusted	-1.0849
2020	5	1a	Delivery	Unadjusted	-0.978325
2020	5	1a	DentalAll	Adjusted	0.0135776
2020	5	1a	DentalAll	Unadjusted	0.0135776
2020	5	1a	Discharges	Adjusted	-2.28644
2020	5	1a	Discharges	Unadjusted	-2.18165
2020	5	1a	EPI	Adjusted	-2.14853
2020	5	1a	EPI	Unadjusted	-2.16794
2020	5	1a	EstAdult	Adjusted	0.364739
2020	5	1a	EstAdult	Unadjusted	0.364739
2020	5	1a	FamPlan	Adjusted	2.78056
2020	5	1a	FamPlan	Unadjusted	1.67657
2020	5	1a	IPAdmission	Adjusted	-2.89971
2020	5	1a	IPAdmission	Unadjusted	-2.49753
2020	5	1a	InpatientDays	Adjusted	-3.37596
2020	5	1a	InpatientDays	Unadjusted	-2.8299
2020	5	1a	MaleCirc	Adjusted	-1.39786
2020	5	1a	MaleCirc	Unadjusted	-1.17389
2020	5	1a	MentalAll	Adjusted	0.0998206
2020	5	1a	MentalAll	Unadjusted	0.0892201
2020	5	1a	NewAdult	Adjusted	-3.32813
2020	5	1a	NewAdult	Unadjusted	-3.32813
2020	5	1a	OPD	Adjusted	-2.23357
2020	5	1a	OPD	Unadjusted	-2.2922
2020	5	1a	PMTCT	Adjusted	0.180469
2020	5	1a	PMTCT	Unadjusted	0.180469
2020	5	1a	Peds	Adjusted	-0.142777
2020	5	1a	Peds	Unadjusted	-0.142777
2020	5	1a	STI	Adjusted	0.142046
2020	5	1a	STI	Unadjusted	0.142046
2020	5	1a	U5Malnutr	Adjusted	-0.0600286
2020	5	1a	U5Malnutr	Unadjusted	-0.192662
2020	5	1a	VCTTests	Adjusted	-1.30108
2020	5	1a	VCTTests	Unadjusted	-1.30108
2020	5	1b	AccidentsandEmerg	Adjusted	-2.8188
2020	5	1b	AccidentsandEmerg	Unadjusted	-2.88941
2020	5	1b	AntenatalTotal	Adjusted	-0.944146
2020	5	1b	AntenatalTotal	Unadjusted	-1.06247
2020	5	1b	Csection	Adjusted	0.910936
2020	5	1b	Csection	Unadjusted	0.822244
2020	5	1b	Delivery	Adjusted	0.981977
2020	5	1b	Delivery	Unadjusted	1.31468
2020	5	1b	DentalAll	Adjusted	0.862735
2020	5	1b	DentalAll	Unadjusted	0.862735
2020	5	1b	Discharges	Adjusted	-3.15016
2020	5	1b	Discharges	Unadjusted	-2.92534
2020	5	1b	EPI	Adjusted	-1.86863
2020	5	1b	EPI	Unadjusted	-1.85818
2020	5	1b	EstAdult	Adjusted	-0.426399
2020	5	1b	EstAdult	Unadjusted	-0.426399
2020	5	1b	FamPlan	Adjusted	4.94447
2020	5	1b	FamPlan	Unadjusted	2.73348
2020	5	1b	IPAdmission	Adjusted	-5
2020	5	1b	IPAdmission	Unadjusted	-3.20791
2020	5	1b	InpatientDays	Adjusted	-5
2020	5	1b	InpatientDays	Unadjusted	-3.2566
2020	5	1b	MaleCirc	Adjusted	-1.51153
2020	5	1b	MaleCirc	Unadjusted	-1.10851
2020	5	1b	MentalAll	Adjusted	5
2020	5	1b	MentalAll	Unadjusted	2.59608
2020	5	1b	NewAdult	Adjusted	-5
2020	5	1b	NewAdult	Unadjusted	-5
2020	5	1b	OPD	Adjusted	-3.88022
2020	5	1b	OPD	Unadjusted	-3.95719
2020	5	1b	PMTCT	Adjusted	-0.832371
2020	5	1b	PMTCT	Unadjusted	-0.832371
2020	5	1b	Peds	Adjusted	-1.16585
2020	5	1b	Peds	Unadjusted	-1.16585
2020	5	1b	STI	Adjusted	-0.0386069
2020	5	1b	STI	Unadjusted	-0.0386069
2020	5	1b	U5Malnutr	Adjusted	-1.65552
2020	5	1b	U5Malnutr	Unadjusted	-1.59029
2020	5	1b	VCTTests	Adjusted	-1.41006
2020	5	1b	VCTTests	Unadjusted	-1.41006
2020	5	2	AccidentsandEmerg	Adjusted	-3.74631
2020	5	2	AccidentsandEmerg	Unadjusted	-3.47702
2020	5	2	AntenatalTotal	Adjusted	0.0540194
2020	5	2	AntenatalTotal	Unadjusted	0.0360984
2020	5	2	Csection	Adjusted	1.24298
2020	5	2	Csection	Unadjusted	1.31458
2020	5	2	Delivery	Adjusted	0.0331972
2020	5	2	Delivery	Unadjusted	0.164657
2020	5	2	DentalAll	Adjusted	1.12373
2020	5	2	DentalAll	Unadjusted	1.12373
2020	5	2	Discharges	Adjusted	-0.292883
2020	5	2	Discharges	Unadjusted	-0.359624
2020	5	2	EPI	Adjusted	-2.68505
2020	5	2	EPI	Unadjusted	-2.64966
2020	5	2	EstAdult	Adjusted	-2.40493
2020	5	2	EstAdult	Unadjusted	-2.40493
2020	5	2	FamPlan	Adjusted	2.42684
2020	5	2	FamPlan	Unadjusted	2.10951
2020	5	2	IPAdmission	Adjusted	-0.503687
2020	5	2	IPAdmission	Unadjusted	-0.538848
2020	5	2	InpatientDays	Adjusted	-2.77453
2020	5	2	InpatientDays	Unadjusted	-2.83482
2020	5	2	MaleCirc	Adjusted	-1.12651
2020	5	2	MaleCirc	Unadjusted	-1.00795
2020	5	2	MentalAll	Adjusted	0.353983
2020	5	2	MentalAll	Unadjusted	0.220696
2020	5	2	NewAdult	Adjusted	-5
2020	5	2	NewAdult	Unadjusted	-5
2020	5	2	OPD	Adjusted	-3.43441
2020	5	2	OPD	Unadjusted	-3.40778
2020	5	2	PMTCT	Adjusted	-3.30801
2020	5	2	PMTCT	Unadjusted	-3.30801
2020	5	2	Peds	Adjusted	-1.71303
2020	5	2	Peds	Unadjusted	-1.71303
2020	5	2	STI	Adjusted	-1.4681
2020	5	2	STI	Unadjusted	-1.4681
2020	5	2	U5Malnutr	Adjusted	1.95866
2020	5	2	U5Malnutr	Unadjusted	1.28767
2020	5	2	VCTTests	Adjusted	-1.5205
2020	5	2	VCTTests	Unadjusted	-1.5205
2020	6	1a	AccidentsandEmerg	Adjusted	-2.56453
2020	6	1a	AccidentsandEmerg	Unadjusted	-2.15468
2020	6	1a	AntenatalTotal	Adjusted	-1.84831
2020	6	1a	AntenatalTotal	Unadjusted	-1.85982
2020	6	1a	Csection	Adjusted	0.497297
2020	6	1a	Csection	Unadjusted	0.328345
2020	6	1a	Delivery	Adjusted	-1.53848
2020	6	1a	Delivery	Unadjusted	-1.38184
2020	6	1a	DentalAll	Adjusted	0.642126
2020	6	1a	DentalAll	Unadjusted	0.642126
2020	6	1a	Discharges	Adjusted	-2.07352
2020	6	1a	Discharges	Unadjusted	-1.85384
2020	6	1a	EPI	Adjusted	-1.92169
2020	6	1a	EPI	Unadjusted	-1.96297
2020	6	1a	EstAdult	Adjusted	0.402656
2020	6	1a	EstAdult	Unadjusted	0.402656
2020	6	1a	FamPlan	Adjusted	2.42648
2020	6	1a	FamPlan	Unadjusted	1.49989
2020	6	1a	IPAdmission	Adjusted	-2.61944
2020	6	1a	IPAdmission	Unadjusted	-2.56718
2020	6	1a	InpatientDays	Adjusted	-3.63421
2020	6	1a	InpatientDays	Unadjusted	-3.41062
2020	6	1a	MaleCirc	Adjusted	-1.51178
2020	6	1a	MaleCirc	Unadjusted	-1.25379
2020	6	1a	MentalAll	Adjusted	0.613691
2020	6	1a	MentalAll	Unadjusted	0.604218
2020	6	1a	NewAdult	Adjusted	-4.78504
2020	6	1a	NewAdult	Unadjusted	-4.78504
2020	6	1a	OPD	Adjusted	-3.29543
2020	6	1a	OPD	Unadjusted	-3.20676
2020	6	1a	PMTCT	Adjusted	0.300283
2020	6	1a	PMTCT	Unadjusted	0.300283
2020	6	1a	Peds	Adjusted	-0.411022
2020	6	1a	Peds	Unadjusted	-0.411022
2020	6	1a	STI	Adjusted	1.30256
2020	6	1a	STI	Unadjusted	1.30256
2020	6	1a	U5Malnutr	Adjusted	-0.521898
2020	6	1a	U5Malnutr	Unadjusted	-0.374747
2020	6	1a	VCTTests	Adjusted	-1.09279
2020	6	1a	VCTTests	Unadjusted	-1.09279
2020	6	1b	AccidentsandEmerg	Adjusted	-2.19154
2020	6	1b	AccidentsandEmerg	Unadjusted	-2.25176
2020	6	1b	AntenatalTotal	Adjusted	-1.71038
2020	6	1b	AntenatalTotal	Unadjusted	-1.13853
2020	6	1b	Csection	Adjusted	2.08709
2020	6	1b	Csection	Unadjusted	1.77571
2020	6	1b	Delivery	Adjusted	-0.210198
2020	6	1b	Delivery	Unadjusted	-0.260696
2020	6	1b	DentalAll	Adjusted	1.05749
2020	6	1b	DentalAll	Unadjusted	1.05749
2020	6	1b	Discharges	Adjusted	-3.01768
2020	6	1b	Discharges	Unadjusted	-3.13403
2020	6	1b	EPI	Adjusted	-1.72106
2020	6	1b	EPI	Unadjusted	-1.70098
2020	6	1b	EstAdult	Adjusted	-0.402146
2020	6	1b	EstAdult	Unadjusted	-0.402146
2020	6	1b	FamPlan	Adjusted	2.17972
2020	6	1b	FamPlan	Unadjusted	0.943821
2020	6	1b	IPAdmission	Adjusted	-3.46332
2020	6	1b	IPAdmission	Unadjusted	-2.83654
2020	6	1b	InpatientDays	Adjusted	-4.66902
2020	6	1b	InpatientDays	Unadjusted	-2.74388
2020	6	1b	MaleCirc	Adjusted	-1.64762
2020	6	1b	MaleCirc	Unadjusted	-1.03172
2020	6	1b	MentalAll	Adjusted	0.670376
2020	6	1b	MentalAll	Unadjusted	0.194788
2020	6	1b	NewAdult	Adjusted	-5
2020	6	1b	NewAdult	Unadjusted	-5
2020	6	1b	OPD	Adjusted	-3.9759
2020	6	1b	OPD	Unadjusted	-3.35938
2020	6	1b	PMTCT	Adjusted	-1.03389
2020	6	1b	PMTCT	Unadjusted	-1.03389
2020	6	1b	Peds	Adjusted	-1.35077
2020	6	1b	Peds	Unadjusted	-1.35077
2020	6	1b	STI	Adjusted	0.61367
2020	6	1b	STI	Unadjusted	0.61367
2020	6	1b	U5Malnutr	Adjusted	-1.90094
2020	6	1b	U5Malnutr	Unadjusted	-1.14896
2020	6	1b	VCTTests	Adjusted	-1.38875
2020	6	1b	VCTTests	Unadjusted	-1.38875
2020	6	2	AccidentsandEmerg	Adjusted	-5
2020	6	2	AccidentsandEmerg	Unadjusted	-5
2020	6	2	AntenatalTotal	Adjusted	-1.88864
2020	6	2	AntenatalTotal	Unadjusted	-1.4527
2020	6	2	Csection	Adjusted	1.17841
2020	6	2	Csection	Unadjusted	1.07987
2020	6	2	Delivery	Adjusted	-0.712282
2020	6	2	Delivery	Unadjusted	-0.818939
2020	6	2	DentalAll	Adjusted	1.0791
2020	6	2	DentalAll	Unadjusted	1.0791
2020	6	2	Discharges	Adjusted	-2.07927
2020	6	2	Discharges	Unadjusted	-2.2318
2020	6	2	EPI	Adjusted	-1.66948
2020	6	2	EPI	Unadjusted	-1.62789
2020	6	2	EstAdult	Adjusted	-3.35642
2020	6	2	EstAdult	Unadjusted	-3.35642
2020	6	2	FamPlan	Adjusted	1.9398
2020	6	2	FamPlan	Unadjusted	1.68296
2020	6	2	IPAdmission	Adjusted	-4.49698
2020	6	2	IPAdmission	Unadjusted	-3.55649
2020	6	2	InpatientDays	Adjusted	-2.25064
2020	6	2	InpatientDays	Unadjusted	-1.84838
2020	6	2	MaleCirc	Adjusted	-2.17605
2020	6	2	MaleCirc	Unadjusted	-1.84971
2020	6	2	MentalAll	Adjusted	-0.648575
2020	6	2	MentalAll	Unadjusted	-0.659017
2020	6	2	NewAdult	Adjusted	-3.8391
2020	6	2	NewAdult	Unadjusted	-3.8391
2020	6	2	OPD	Adjusted	-3.8627
2020	6	2	OPD	Unadjusted	-2.76067
2020	6	2	PMTCT	Adjusted	-2.519
2020	6	2	PMTCT	Unadjusted	-2.519
2020	6	2	Peds	Adjusted	-1.82972
2020	6	2	Peds	Unadjusted	-1.82972
2020	6	2	STI	Adjusted	0.420576
2020	6	2	STI	Unadjusted	0.420576
2020	6	2	U5Malnutr	Adjusted	-2.69063
2020	6	2	U5Malnutr	Unadjusted	-2.02974
2020	6	2	VCTTests	Adjusted	-0.901088
2020	6	2	VCTTests	Unadjusted	-0.901088
2020	7	1a	AccidentsandEmerg	Adjusted	-1.7596
2020	7	1a	AccidentsandEmerg	Unadjusted	-1.71564
2020	7	1a	AntenatalTotal	Adjusted	-1.52116
2020	7	1a	AntenatalTotal	Unadjusted	-1.77319
2020	7	1a	Csection	Adjusted	2.0169
2020	7	1a	Csection	Unadjusted	1.59879
2020	7	1a	Delivery	Adjusted	-1.25653
2020	7	1a	Delivery	Unadjusted	-1.14405
2020	7	1a	DentalAll	Adjusted	2.44432
2020	7	1a	DentalAll	Unadjusted	2.44432
2020	7	1a	Discharges	Adjusted	-1.14625
2020	7	1a	Discharges	Unadjusted	-1.50224
2020	7	1a	EPI	Adjusted	-1.24422
2020	7	1a	EPI	Unadjusted	-1.33463
2020	7	1a	EstAdult	Adjusted	0.202665
2020	7	1a	EstAdult	Unadjusted	0.202665
2020	7	1a	FamPlan	Adjusted	2.84465
2020	7	1a	FamPlan	Unadjusted	1.80379
2020	7	1a	IPAdmission	Adjusted	-1.56808
2020	7	1a	IPAdmission	Unadjusted	-1.83091
2020	7	1a	InpatientDays	Adjusted	-3.21249
2020	7	1a	InpatientDays	Unadjusted	-3.47556
2020	7	1a	MaleCirc	Adjusted	-1.25718
2020	7	1a	MaleCirc	Unadjusted	-1.2376
2020	7	1a	MentalAll	Adjusted	1.72256
2020	7	1a	MentalAll	Unadjusted	1.71513
2020	7	1a	NewAdult	Adjusted	-5
2020	7	1a	NewAdult	Unadjusted	-5
2020	7	1a	OPD	Adjusted	-1.71335
2020	7	1a	OPD	Unadjusted	-1.78629
2020	7	1a	PMTCT	Adjusted	0.155284
2020	7	1a	PMTCT	Unadjusted	0.155284
2020	7	1a	Peds	Adjusted	0.277304
2020	7	1a	Peds	Unadjusted	0.277304
2020	7	1a	STI	Adjusted	1.20731
2020	7	1a	STI	Unadjusted	1.20731
2020	7	1a	U5Malnutr	Adjusted	-2.23191
2020	7	1a	U5Malnutr	Unadjusted	-1.93236
2020	7	1a	VCTTests	Adjusted	-1.33691
2020	7	1a	VCTTests	Unadjusted	-1.33691
2020	7	1b	AccidentsandEmerg	Adjusted	-1.85353
2020	7	1b	AccidentsandEmerg	Unadjusted	-1.81557
2020	7	1b	AntenatalTotal	Adjusted	0.332423
2020	7	1b	AntenatalTotal	Unadjusted	0.21567
2020	7	1b	Csection	Adjusted	0.561798
2020	7	1b	Csection	Unadjusted	0.515962
2020	7	1b	Delivery	Adjusted	0.536199
2020	7	1b	Delivery	Unadjusted	0.415276
2020	7	1b	DentalAll	Adjusted	0.484324
2020	7	1b	DentalAll	Unadjusted	0.484324
2020	7	1b	Discharges	Adjusted	-1.87312
2020	7	1b	Discharges	Unadjusted	-1.97529
2020	7	1b	EPI	Adjusted	-1.77393
2020	7	1b	EPI	Unadjusted	-1.76999
2020	7	1b	EstAdult	Adjusted	-0.550226
2020	7	1b	EstAdult	Unadjusted	-0.550226
2020	7	1b	FamPlan	Adjusted	3.5679
2020	7	1b	FamPlan	Unadjusted	1.66656
2020	7	1b	IPAdmission	Adjusted	-2.0396
2020	7	1b	IPAdmission	Unadjusted	-2.34667
2020	7	1b	InpatientDays	Adjusted	-3.70518
2020	7	1b	InpatientDays	Unadjusted	-3.30774
2020	7	1b	MaleCirc	Adjusted	-1.48242
2020	7	1b	MaleCirc	Unadjusted	-1.1176
2020	7	1b	MentalAll	Adjusted	-0.744882
2020	7	1b	MentalAll	Unadjusted	-0.716982
2020	7	1b	NewAdult	Adjusted	-5
2020	7	1b	NewAdult	Unadjusted	-5
2020	7	1b	OPD	Adjusted	-1.64574
2020	7	1b	OPD	Unadjusted	-1.81507
2020	7	1b	PMTCT	Adjusted	-0.908502
2020	7	1b	PMTCT	Unadjusted	-0.908502
2020	7	1b	Peds	Adjusted	-1.04589
2020	7	1b	Peds	Unadjusted	-1.04589
2020	7	1b	STI	Adjusted	0.678533
2020	7	1b	STI	Unadjusted	0.678533
2020	7	1b	U5Malnutr	Adjusted	-1.29454
2020	7	1b	U5Malnutr	Unadjusted	-1.32823
2020	7	1b	VCTTests	Adjusted	-1.36913
2020	7	1b	VCTTests	Unadjusted	-1.36913
2020	7	2	AccidentsandEmerg	Adjusted	-5
2020	7	2	AccidentsandEmerg	Unadjusted	-5
2020	7	2	AntenatalTotal	Adjusted	-0.0492733
2020	7	2	AntenatalTotal	Unadjusted	-0.0578206
2020	7	2	Csection	Adjusted	2.66675
2020	7	2	Csection	Unadjusted	2.528
2020	7	2	Delivery	Adjusted	0.0692105
2020	7	2	Delivery	Unadjusted	-0.0126612
2020	7	2	DentalAll	Adjusted	1.33632
2020	7	2	DentalAll	Unadjusted	1.33632
2020	7	2	Discharges	Adjusted	-0.540553
2020	7	2	Discharges	Unadjusted	-0.639631
2020	7	2	EPI	Adjusted	-4.07253
2020	7	2	EPI	Unadjusted	-4.14044
2020	7	2	EstAdult	Adjusted	-3.34597
2020	7	2	EstAdult	Unadjusted	-3.34597
2020	7	2	FamPlan	Adjusted	1.56687
2020	7	2	FamPlan	Unadjusted	1.22718
2020	7	2	IPAdmission	Adjusted	-0.545736
2020	7	2	IPAdmission	Unadjusted	-0.678221
2020	7	2	InpatientDays	Adjusted	-2.02263
2020	7	2	InpatientDays	Unadjusted	-2.155
2020	7	2	MaleCirc	Adjusted	-2.8091
2020	7	2	MaleCirc	Unadjusted	-2.49191
2020	7	2	MentalAll	Adjusted	-0.334378
2020	7	2	MentalAll	Unadjusted	-0.414861
2020	7	2	NewAdult	Adjusted	-4.34311
2020	7	2	NewAdult	Unadjusted	-4.34311
2020	7	2	OPD	Adjusted	-1.87853
2020	7	2	OPD	Unadjusted	-2.08756
2020	7	2	PMTCT	Adjusted	-2.30509
2020	7	2	PMTCT	Unadjusted	-2.30509
2020	7	2	Peds	Adjusted	-1.89188
2020	7	2	Peds	Unadjusted	-1.89188
2020	7	2	STI	Adjusted	0.916668
2020	7	2	STI	Unadjusted	0.916668
2020	7	2	U5Malnutr	Adjusted	0.208906
2020	7	2	U5Malnutr	Unadjusted	0.284068
2020	7	2	VCTTests	Adjusted	-1.32631
2020	7	2	VCTTests	Unadjusted	-1.32631
2020	8	1a	AccidentsandEmerg	Adjusted	-5
2020	8	1a	AccidentsandEmerg	Unadjusted	-3.96799
2020	8	1a	AntenatalTotal	Adjusted	-3.60942
2020	8	1a	AntenatalTotal	Unadjusted	-4.93541
2020	8	1a	Csection	Adjusted	2.56818
2020	8	1a	Csection	Unadjusted	2.03698
2020	8	1a	Delivery	Adjusted	-1.29048
2020	8	1a	Delivery	Unadjusted	-0.585245
2020	8	1a	DentalAll	Adjusted	-0.669246
2020	8	1a	DentalAll	Unadjusted	-0.669246
2020	8	1a	Discharges	Adjusted	-3.10167
2020	8	1a	Discharges	Unadjusted	-4.16043
2020	8	1a	EPI	Adjusted	-1.18178
2020	8	1a	EPI	Unadjusted	-1.2506
2020	8	1a	EstAdult	Adjusted	-0.399589
2020	8	1a	EstAdult	Unadjusted	-0.399589
2020	8	1a	FamPlan	Adjusted	3.16657
2020	8	1a	FamPlan	Unadjusted	1.9338
2020	8	1a	IPAdmission	Adjusted	-3.41723
2020	8	1a	IPAdmission	Unadjusted	-4.50332
2020	8	1a	InpatientDays	Adjusted	-4.23086
2020	8	1a	InpatientDays	Unadjusted	-3.08146
2020	8	1a	MaleCirc	Adjusted	-1.21364
2020	8	1a	MaleCirc	Unadjusted	-1.30684
2020	8	1a	MentalAll	Adjusted	-0.0394914
2020	8	1a	MentalAll	Unadjusted	-0.0474602
2020	8	1a	NewAdult	Adjusted	-2.29631
2020	8	1a	NewAdult	Unadjusted	-2.29631
2020	8	1a	OPD	Adjusted	-2.65642
2020	8	1a	OPD	Unadjusted	-2.94579
2020	8	1a	PMTCT	Adjusted	-0.148642
2020	8	1a	PMTCT	Unadjusted	-0.148642
2020	8	1a	Peds	Adjusted	-0.475352
2020	8	1a	Peds	Unadjusted	-0.475352
2020	8	1a	STI	Adjusted	0.918913
2020	8	1a	STI	Unadjusted	0.918913
2020	8	1a	U5Malnutr	Adjusted	-0.699145
2020	8	1a	U5Malnutr	Unadjusted	-0.663199
2020	8	1a	VCTTests	Adjusted	-1.50195
2020	8	1a	VCTTests	Unadjusted	-1.50195
2020	8	1b	AccidentsandEmerg	Adjusted	-2.19741
2020	8	1b	AccidentsandEmerg	Unadjusted	-1.57893
2020	8	1b	AntenatalTotal	Adjusted	-0.783942
2020	8	1b	AntenatalTotal	Unadjusted	-1.01174
2020	8	1b	Csection	Adjusted	0.852243
2020	8	1b	Csection	Unadjusted	0.72129
2020	8	1b	Delivery	Adjusted	0.0316686
2020	8	1b	Delivery	Unadjusted	0.0984776
2020	8	1b	DentalAll	Adjusted	-0.213758
2020	8	1b	DentalAll	Unadjusted	-0.213758
2020	8	1b	Discharges	Adjusted	-0.814462
2020	8	1b	Discharges	Unadjusted	-0.643874
2020	8	1b	EPI	Adjusted	-0.894044
2020	8	1b	EPI	Unadjusted	-0.896869
2020	8	1b	EstAdult	Adjusted	-1.02117
2020	8	1b	EstAdult	Unadjusted	-1.02117
2020	8	1b	FamPlan	Adjusted	3.05987
2020	8	1b	FamPlan	Unadjusted	1.92743
2020	8	1b	IPAdmission	Adjusted	-1.36043
2020	8	1b	IPAdmission	Unadjusted	-1.17467
2020	8	1b	InpatientDays	Adjusted	-2.95482
2020	8	1b	InpatientDays	Unadjusted	-2.07242
2020	8	1b	MaleCirc	Adjusted	-1.32334
2020	8	1b	MaleCirc	Unadjusted	-1.44166
2020	8	1b	MentalAll	Adjusted	-0.714833
2020	8	1b	MentalAll	Unadjusted	-0.626373
2020	8	1b	NewAdult	Adjusted	-1.88026
2020	8	1b	NewAdult	Unadjusted	-1.88026
2020	8	1b	OPD	Adjusted	-1.86841
2020	8	1b	OPD	Unadjusted	-1.86486
2020	8	1b	PMTCT	Adjusted	-0.923284
2020	8	1b	PMTCT	Unadjusted	-0.923284
2020	8	1b	Peds	Adjusted	-1.19015
2020	8	1b	Peds	Unadjusted	-1.19015
2020	8	1b	STI	Adjusted	0.274162
2020	8	1b	STI	Unadjusted	0.274162
2020	8	1b	U5Malnutr	Adjusted	-1.50071
2020	8	1b	U5Malnutr	Unadjusted	-1.4519
2020	8	1b	VCTTests	Adjusted	-1.8072
2020	8	1b	VCTTests	Unadjusted	-1.8072
2020	8	2	AccidentsandEmerg	Adjusted	-2.17381
2020	8	2	AccidentsandEmerg	Unadjusted	-2.12194
2020	8	2	AntenatalTotal	Adjusted	-4.19969
2020	8	2	AntenatalTotal	Unadjusted	-3.20031
2020	8	2	Csection	Adjusted	1.42275
2020	8	2	Csection	Unadjusted	1.33541
2020	8	2	Delivery	Adjusted	0.19047
2020	8	2	Delivery	Unadjusted	0.0831705
2020	8	2	DentalAll	Adjusted	0.697129
2020	8	2	DentalAll	Unadjusted	0.697129
2020	8	2	Discharges	Adjusted	-2.71626
2020	8	2	Discharges	Unadjusted	-3.95931
2020	8	2	EPI	Adjusted	-1.40706
2020	8	2	EPI	Unadjusted	-1.27615
2020	8	2	EstAdult	Adjusted	-2.99162
2020	8	2	EstAdult	Unadjusted	-2.99162
2020	8	2	FamPlan	Adjusted	1.47293
2020	8	2	FamPlan	Unadjusted	1.24921
2020	8	2	IPAdmission	Adjusted	-2.71545
2020	8	2	IPAdmission	Unadjusted	-3.0108
2020	8	2	InpatientDays	Adjusted	-3.27305
2020	8	2	InpatientDays	Unadjusted	-2.87436
2020	8	2	MaleCirc	Adjusted	-3.40912
2020	8	2	MaleCirc	Unadjusted	-2.85656
2020	8	2	MentalAll	Adjusted	-0.52489
2020	8	2	MentalAll	Unadjusted	-0.530341
2020	8	2	NewAdult	Adjusted	-2.56877
2020	8	2	NewAdult	Unadjusted	-2.56877
2020	8	2	OPD	Adjusted	-1.82321
2020	8	2	OPD	Unadjusted	-1.90189
2020	8	2	PMTCT	Adjusted	-3.81123
2020	8	2	PMTCT	Unadjusted	-3.81123
2020	8	2	Peds	Adjusted	-1.86858
2020	8	2	Peds	Unadjusted	-1.86858
2020	8	2	STI	Adjusted	0.182829
2020	8	2	STI	Unadjusted	0.182829
2020	8	2	U5Malnutr	Adjusted	-1.09234
2020	8	2	U5Malnutr	Unadjusted	-1.0885
2020	8	2	VCTTests	Adjusted	-1.78304
2020	8	2	VCTTests	Unadjusted	-1.78304
2020	9	1a	AccidentsandEmerg	Adjusted	-0.769806
2020	9	1a	AccidentsandEmerg	Unadjusted	-0.358526
2020	9	1a	AntenatalTotal	Adjusted	1.4699
2020	9	1a	AntenatalTotal	Unadjusted	1.31412
2020	9	1a	Csection	Adjusted	0.711638
2020	9	1a	Csection	Unadjusted	0.565049
2020	9	1a	Delivery	Adjusted	-0.829148
2020	9	1a	Delivery	Unadjusted	-0.534062
2020	9	1a	DentalAll	Adjusted	5
2020	9	1a	DentalAll	Unadjusted	5
2020	9	1a	Discharges	Adjusted	0.054304
2020	9	1a	Discharges	Unadjusted	-0.32921
2020	9	1a	EPI	Adjusted	-0.635835
2020	9	1a	EPI	Unadjusted	-0.686991
2020	9	1a	EstAdult	Adjusted	-0.152328
2020	9	1a	EstAdult	Unadjusted	-0.152328
2020	9	1a	FamPlan	Adjusted	4.64063
2020	9	1a	FamPlan	Unadjusted	2.72309
2020	9	1a	IPAdmission	Adjusted	-0.00220849
2020	9	1a	IPAdmission	Unadjusted	0.00283392
2020	9	1a	InpatientDays	Adjusted	-1.56691
2020	9	1a	InpatientDays	Unadjusted	-1.09799
2020	9	1a	MaleCirc	Adjusted	-0.560504
2020	9	1a	MaleCirc	Unadjusted	-0.406414
2020	9	1a	MentalAll	Adjusted	0.0232597
2020	9	1a	MentalAll	Unadjusted	0.0131461
2020	9	1a	NewAdult	Adjusted	-2.2398
2020	9	1a	NewAdult	Unadjusted	-2.2398
2020	9	1a	OPD	Adjusted	0.617936
2020	9	1a	OPD	Unadjusted	0.639162
2020	9	1a	PMTCT	Adjusted	0.0922952
2020	9	1a	PMTCT	Unadjusted	0.0922952
2020	9	1a	Peds	Adjusted	-0.380551
2020	9	1a	Peds	Unadjusted	-0.380551
2020	9	1a	STI	Adjusted	1.74507
2020	9	1a	STI	Unadjusted	1.74507
2020	9	1a	U5Malnutr	Adjusted	-2.32619
2020	9	1a	U5Malnutr	Unadjusted	-1.98234
2020	9	1a	VCTTests	Adjusted	-0.912597
2020	9	1a	VCTTests	Unadjusted	-0.912597
2020	9	1b	AccidentsandEmerg	Adjusted	-0.470883
2020	9	1b	AccidentsandEmerg	Unadjusted	-0.325553
2020	9	1b	AntenatalTotal	Adjusted	0.379422
2020	9	1b	AntenatalTotal	Unadjusted	0.241074
2020	9	1b	Csection	Adjusted	0.793515
2020	9	1b	Csection	Unadjusted	0.706902
2020	9	1b	Delivery	Adjusted	-0.17907
2020	9	1b	Delivery	Unadjusted	-0.169871
2020	9	1b	DentalAll	Adjusted	0.609825
2020	9	1b	DentalAll	Unadjusted	0.609825
2020	9	1b	Discharges	Adjusted	-1.19519
2020	9	1b	Discharges	Unadjusted	-1.04493
2020	9	1b	EPI	Adjusted	-0.731269
2020	9	1b	EPI	Unadjusted	-0.720781
2020	9	1b	EstAdult	Adjusted	-0.998872
2020	9	1b	EstAdult	Unadjusted	-0.998872
2020	9	1b	FamPlan	Adjusted	2.4179
2020	9	1b	FamPlan	Unadjusted	1.30554
2020	9	1b	IPAdmission	Adjusted	-1.19934
2020	9	1b	IPAdmission	Unadjusted	-1.20447
2020	9	1b	InpatientDays	Adjusted	-1.28558
2020	9	1b	InpatientDays	Unadjusted	-1.07715
2020	9	1b	MaleCirc	Adjusted	-0.879326
2020	9	1b	MaleCirc	Unadjusted	-0.597754
2020	9	1b	MentalAll	Adjusted	0.196102
2020	9	1b	MentalAll	Unadjusted	0.196102
2020	9	1b	NewAdult	Adjusted	-2.61807
2020	9	1b	NewAdult	Unadjusted	-2.61807
2020	9	1b	OPD	Adjusted	-0.111014
2020	9	1b	OPD	Unadjusted	-0.227794
2020	9	1b	PMTCT	Adjusted	-0.911957
2020	9	1b	PMTCT	Unadjusted	-0.911957
2020	9	1b	Peds	Adjusted	-1.37721
2020	9	1b	Peds	Unadjusted	-1.37721
2020	9	1b	STI	Adjusted	0.795851
2020	9	1b	STI	Unadjusted	0.795851
2020	9	1b	U5Malnutr	Adjusted	-3.87514
2020	9	1b	U5Malnutr	Unadjusted	-4.03572
2020	9	1b	VCTTests	Adjusted	-1.13821
2020	9	1b	VCTTests	Unadjusted	-1.13821
2020	9	2	AccidentsandEmerg	Adjusted	-0.514009
2020	9	2	AccidentsandEmerg	Unadjusted	-0.478505
2020	9	2	AntenatalTotal	Adjusted	-1.31096
2020	9	2	AntenatalTotal	Unadjusted	-1.26291
2020	9	2	Csection	Adjusted	1.29324
2020	9	2	Csection	Unadjusted	1.21154
2020	9	2	Delivery	Adjusted	-0.581137
2020	9	2	Delivery	Unadjusted	-0.678405
2020	9	2	DentalAll	Adjusted	1.10288
2020	9	2	DentalAll	Unadjusted	1.10288
2020	9	2	Discharges	Adjusted	-1.32135
2020	9	2	Discharges	Unadjusted	-1.91631
2020	9	2	EPI	Adjusted	-0.887357
2020	9	2	EPI	Unadjusted	-0.799377
2020	9	2	EstAdult	Adjusted	-3.50402
2020	9	2	EstAdult	Unadjusted	-3.50402
2020	9	2	FamPlan	Adjusted	2.19806
2020	9	2	FamPlan	Unadjusted	2.05485
2020	9	2	IPAdmission	Adjusted	-2.09784
2020	9	2	IPAdmission	Unadjusted	-2.86609
2020	9	2	InpatientDays	Adjusted	-1.94447
2020	9	2	InpatientDays	Unadjusted	-2.07097
2020	9	2	MaleCirc	Adjusted	-0.722991
2020	9	2	MaleCirc	Unadjusted	-0.672322
2020	9	2	MentalAll	Adjusted	1.81693
2020	9	2	MentalAll	Unadjusted	1.76878
2020	9	2	NewAdult	Adjusted	-2.58619
2020	9	2	NewAdult	Unadjusted	-2.58619
2020	9	2	OPD	Adjusted	-0.134486
2020	9	2	OPD	Unadjusted	-0.0959122
2020	9	2	PMTCT	Adjusted	-3.09808
2020	9	2	PMTCT	Unadjusted	-3.09808
2020	9	2	Peds	Adjusted	-2.09505
2020	9	2	Peds	Unadjusted	-2.09505
2020	9	2	STI	Adjusted	0.912855
2020	9	2	STI	Unadjusted	0.912855
2020	9	2	U5Malnutr	Adjusted	-1.24007
2020	9	2	U5Malnutr	Unadjusted	-2.97207
2020	9	2	VCTTests	Adjusted	-1.32488
2020	9	2	VCTTests	Unadjusted	-1.32488
2020	10	1a	AccidentsandEmerg	Adjusted	-1.74513
2020	10	1a	AccidentsandEmerg	Unadjusted	-1.42188
2020	10	1a	AntenatalTotal	Adjusted	-0.941668
2020	10	1a	AntenatalTotal	Unadjusted	-1.12107
2020	10	1a	Csection	Adjusted	1.34645
2020	10	1a	Csection	Unadjusted	1.0233
2020	10	1a	Delivery	Adjusted	-1.20555
2020	10	1a	Delivery	Unadjusted	-1.00243
2020	10	1a	DentalAll	Adjusted	0.987955
2020	10	1a	DentalAll	Unadjusted	2.25666
2020	10	1a	Discharges	Adjusted	-1.62652
2020	10	1a	Discharges	Unadjusted	-1.90572
2020	10	1a	EPI	Adjusted	-0.397495
2020	10	1a	EPI	Unadjusted	-0.427889
2020	10	1a	EstAdult	Adjusted	0.404588
2020	10	1a	EstAdult	Unadjusted	0.404588
2020	10	1a	FamPlan	Adjusted	3.51457
2020	10	1a	FamPlan	Unadjusted	2.07302
2020	10	1a	IPAdmission	Adjusted	-1.27806
2020	10	1a	IPAdmission	Unadjusted	-1.4502
2020	10	1a	InpatientDays	Adjusted	-2.47506
2020	10	1a	InpatientDays	Unadjusted	-2.45834
2020	10	1a	MaleCirc	Adjusted	0.579319
2020	10	1a	MaleCirc	Unadjusted	1.5138
2020	10	1a	MentalAll	Adjusted	1.19026
2020	10	1a	MentalAll	Unadjusted	1.17889
2020	10	1a	NewAdult	Adjusted	1.75288
2020	10	1a	NewAdult	Unadjusted	1.75288
2020	10	1a	OPD	Adjusted	-0.312095
2020	10	1a	OPD	Unadjusted	-0.417753
2020	10	1a	PMTCT	Adjusted	0.425369
2020	10	1a	PMTCT	Unadjusted	0.425369
2020	10	1a	Peds	Adjusted	-0.113815
2020	10	1a	Peds	Unadjusted	-0.113815
2020	10	1a	STI	Adjusted	1.61628
2020	10	1a	STI	Unadjusted	1.61628
2020	10	1a	U5Malnutr	Adjusted	-1.40679
2020	10	1a	U5Malnutr	Unadjusted	-1.46684
2020	10	1a	VCTTests	Adjusted	-0.670462
2020	10	1a	VCTTests	Unadjusted	-0.670462
2020	10	1b	AccidentsandEmerg	Adjusted	-0.241741
2020	10	1b	AccidentsandEmerg	Unadjusted	0.216732
2020	10	1b	AntenatalTotal	Adjusted	-1.00126
2020	10	1b	AntenatalTotal	Unadjusted	-1.17414
2020	10	1b	Csection	Adjusted	0.752447
2020	10	1b	Csection	Unadjusted	0.657772
2020	10	1b	Delivery	Adjusted	-0.273566
2020	10	1b	Delivery	Unadjusted	-0.287244
2020	10	1b	DentalAll	Adjusted	1.01349
2020	10	1b	DentalAll	Unadjusted	1.01349
2020	10	1b	Discharges	Adjusted	-1.5884
2020	10	1b	Discharges	Unadjusted	-1.77728
2020	10	1b	EPI	Adjusted	-0.477728
2020	10	1b	EPI	Unadjusted	-0.488784
2020	10	1b	EstAdult	Adjusted	-0.497845
2020	10	1b	EstAdult	Unadjusted	-0.497845
2020	10	1b	FamPlan	Adjusted	3.66134
2020	10	1b	FamPlan	Unadjusted	2.00584
2020	10	1b	IPAdmission	Adjusted	-1.9252
2020	10	1b	IPAdmission	Unadjusted	-2.25536
2020	10	1b	InpatientDays	Adjusted	-2.62675
2020	10	1b	InpatientDays	Unadjusted	-2.22926
2020	10	1b	MaleCirc	Adjusted	-1.4727
2020	10	1b	MaleCirc	Unadjusted	-0.766425
2020	10	1b	MentalAll	Adjusted	1.21684
2020	10	1b	MentalAll	Unadjusted	0.439289
2020	10	1b	NewAdult	Adjusted	-2.65574
2020	10	1b	NewAdult	Unadjusted	-2.65574
2020	10	1b	OPD	Adjusted	-0.723716
2020	10	1b	OPD	Unadjusted	-0.764877
2020	10	1b	PMTCT	Adjusted	-0.760261
2020	10	1b	PMTCT	Unadjusted	-0.760261
2020	10	1b	Peds	Adjusted	-1.0747
2020	10	1b	Peds	Unadjusted	-1.0747
2020	10	1b	STI	Adjusted	0.856557
2020	10	1b	STI	Unadjusted	0.856557
2020	10	1b	U5Malnutr	Adjusted	-2.37236
2020	10	1b	U5Malnutr	Unadjusted	-2.26925
2020	10	1b	VCTTests	Adjusted	-1.20124
2020	10	1b	VCTTests	Unadjusted	-1.20124
2020	10	2	AccidentsandEmerg	Adjusted	-2.56131
2020	10	2	AccidentsandEmerg	Unadjusted	-3.66679
2020	10	2	AntenatalTotal	Adjusted	-1.80891
2020	10	2	AntenatalTotal	Unadjusted	-1.72079
2020	10	2	Csection	Adjusted	1.68895
2020	10	2	Csection	Unadjusted	1.64281
2020	10	2	Delivery	Adjusted	0.0697454
2020	10	2	Delivery	Unadjusted	-0.0107534
2020	10	2	DentalAll	Adjusted	0.795656
2020	10	2	DentalAll	Unadjusted	0.691044
2020	10	2	Discharges	Adjusted	-0.798554
2020	10	2	Discharges	Unadjusted	-1.01378
2020	10	2	EPI	Adjusted	-1.70835
2020	10	2	EPI	Unadjusted	-1.4207
2020	10	2	EstAdult	Adjusted	-1.43737
2020	10	2	EstAdult	Unadjusted	-1.43737
2020	10	2	FamPlan	Adjusted	1.25446
2020	10	2	FamPlan	Unadjusted	1.15256
2020	10	2	IPAdmission	Adjusted	-1.58707
2020	10	2	IPAdmission	Unadjusted	-1.75929
2020	10	2	InpatientDays	Adjusted	-1.79737
2020	10	2	InpatientDays	Unadjusted	-1.69668
2020	10	2	MaleCirc	Adjusted	-2.00375
2020	10	2	MaleCirc	Unadjusted	-1.8316
2020	10	2	MentalAll	Adjusted	0.76669
2020	10	2	MentalAll	Unadjusted	0.647743
2020	10	2	NewAdult	Adjusted	5
2020	10	2	NewAdult	Unadjusted	5
2020	10	2	OPD	Adjusted	-1.35462
2020	10	2	OPD	Unadjusted	-1.37063
2020	10	2	PMTCT	Adjusted	-3.81632
2020	10	2	PMTCT	Unadjusted	-3.81632
2020	10	2	Peds	Adjusted	-1.72757
2020	10	2	Peds	Unadjusted	-1.72757
2020	10	2	STI	Adjusted	1.23859
2020	10	2	STI	Unadjusted	1.23859
2020	10	2	U5Malnutr	Adjusted	-0.846625
2020	10	2	U5Malnutr	Unadjusted	-1.66203
2020	10	2	VCTTests	Adjusted	-1.24936
2020	10	2	VCTTests	Unadjusted	-1.24936
2020	11	1a	AccidentsandEmerg	Adjusted	-0.249196
2020	11	1a	AccidentsandEmerg	Unadjusted	0.114576
2020	11	1a	AntenatalTotal	Adjusted	0.230977
2020	11	1a	AntenatalTotal	Unadjusted	0.520292
2020	11	1a	Csection	Adjusted	1.42591
2020	11	1a	Csection	Unadjusted	0.858039
2020	11	1a	Delivery	Adjusted	-1.22821
2020	11	1a	Delivery	Unadjusted	-0.810471
2020	11	1a	DentalAll	Adjusted	3.47224
2020	11	1a	DentalAll	Unadjusted	3.47224
2020	11	1a	Discharges	Adjusted	-0.311303
2020	11	1a	Discharges	Unadjusted	-0.384524
2020	11	1a	EPI	Adjusted	-0.664302
2020	11	1a	EPI	Unadjusted	-0.693493
2020	11	1a	EstAdult	Adjusted	0.345275
2020	11	1a	EstAdult	Unadjusted	0.345275
2020	11	1a	FamPlan	Adjusted	3.26501
2020	11	1a	FamPlan	Unadjusted	1.91736
2020	11	1a	IPAdmission	Adjusted	-0.13308
2020	11	1a	IPAdmission	Unadjusted	-0.0693648
2020	11	1a	InpatientDays	Adjusted	-0.873289
2020	11	1a	InpatientDays	Unadjusted	-0.693082
2020	11	1a	MaleCirc	Adjusted	1.73248
2020	11	1a	MaleCirc	Unadjusted	1.43556
2020	11	1a	MentalAll	Adjusted	-0.566653
2020	11	1a	MentalAll	Unadjusted	-0.571495
2020	11	1a	NewAdult	Adjusted	-1.92167
2020	11	1a	NewAdult	Unadjusted	-1.92167
2020	11	1a	OPD	Adjusted	1.76127
2020	11	1a	OPD	Unadjusted	2.00399
2020	11	1a	PMTCT	Adjusted	0.566842
2020	11	1a	PMTCT	Unadjusted	0.566842
2020	11	1a	Peds	Adjusted	-0.382701
2020	11	1a	Peds	Unadjusted	-0.382701
2020	11	1a	STI	Adjusted	2.24076
2020	11	1a	STI	Unadjusted	2.24076
2020	11	1a	U5Malnutr	Adjusted	-1.53714
2020	11	1a	U5Malnutr	Unadjusted	-1.82726
2020	11	1a	VCTTests	Adjusted	-0.453098
2020	11	1a	VCTTests	Unadjusted	-0.453098
2020	11	1b	AccidentsandEmerg	Adjusted	-1.48972
2020	11	1b	AccidentsandEmerg	Unadjusted	-1.47435
2020	11	1b	AntenatalTotal	Adjusted	0.252096
2020	11	1b	AntenatalTotal	Unadjusted	0.0660327
2020	11	1b	Csection	Adjusted	1.207
2020	11	1b	Csection	Unadjusted	1.03716
2020	11	1b	Delivery	Adjusted	0.240139
2020	11	1b	Delivery	Unadjusted	0.0481946
2020	11	1b	DentalAll	Adjusted	0.415991
2020	11	1b	DentalAll	Unadjusted	0.415991
2020	11	1b	Discharges	Adjusted	0.389911
2020	11	1b	Discharges	Unadjusted	0.233548
2020	11	1b	EPI	Adjusted	-0.480211
2020	11	1b	EPI	Unadjusted	-0.455119
2020	11	1b	EstAdult	Adjusted	-0.354541
2020	11	1b	EstAdult	Unadjusted	-0.354541
2020	11	1b	FamPlan	Adjusted	3.20862
2020	11	1b	FamPlan	Unadjusted	1.89766
2020	11	1b	IPAdmission	Adjusted	-0.0623429
2020	11	1b	IPAdmission	Unadjusted	-0.268889
2020	11	1b	InpatientDays	Adjusted	-1.47221
2020	11	1b	InpatientDays	Unadjusted	-1.90963
2020	11	1b	MaleCirc	Adjusted	-0.833584
2020	11	1b	MaleCirc	Unadjusted	-0.213522
2020	11	1b	MentalAll	Adjusted	1.50359
2020	11	1b	MentalAll	Unadjusted	1.14836
2020	11	1b	NewAdult	Adjusted	-4.63811
2020	11	1b	NewAdult	Unadjusted	-4.63811
2020	11	1b	OPD	Adjusted	1.3555
2020	11	1b	OPD	Unadjusted	1.21644
2020	11	1b	PMTCT	Adjusted	0.659054
2020	11	1b	PMTCT	Unadjusted	0.659054
2020	11	1b	Peds	Adjusted	-1.02012
2020	11	1b	Peds	Unadjusted	-1.02012
2020	11	1b	STI	Adjusted	1.11614
2020	11	1b	STI	Unadjusted	1.11614
2020	11	1b	U5Malnutr	Adjusted	-1.3138
2020	11	1b	U5Malnutr	Unadjusted	-1.33803
2020	11	1b	VCTTests	Adjusted	-0.617173
2020	11	1b	VCTTests	Unadjusted	-0.617173
2020	11	2	AccidentsandEmerg	Adjusted	-2.68028
2020	11	2	AccidentsandEmerg	Unadjusted	-2.33082
2020	11	2	AntenatalTotal	Adjusted	-0.195458
2020	11	2	AntenatalTotal	Unadjusted	-0.143881
2020	11	2	Csection	Adjusted	1.63494
2020	11	2	Csection	Unadjusted	1.6104
2020	11	2	Delivery	Adjusted	0.438519
2020	11	2	Delivery	Unadjusted	0.381469
2020	11	2	DentalAll	Adjusted	1.14605
2020	11	2	DentalAll	Unadjusted	1.14605
2020	11	2	Discharges	Adjusted	-0.327038
2020	11	2	Discharges	Unadjusted	-0.187306
2020	11	2	EPI	Adjusted	-1.85843
2020	11	2	EPI	Unadjusted	-1.82725
2020	11	2	EstAdult	Adjusted	-1.6505
2020	11	2	EstAdult	Unadjusted	-1.6505
2020	11	2	FamPlan	Adjusted	2.02323
2020	11	2	FamPlan	Unadjusted	1.86707
2020	11	2	IPAdmission	Adjusted	-0.554968
2020	11	2	IPAdmission	Unadjusted	-0.458794
2020	11	2	InpatientDays	Adjusted	-0.980964
2020	11	2	InpatientDays	Unadjusted	-0.957182
2020	11	2	MaleCirc	Adjusted	-2.01107
2020	11	2	MaleCirc	Unadjusted	-1.50278
2020	11	2	MentalAll	Adjusted	1.15488
2020	11	2	MentalAll	Unadjusted	1.15488
2020	11	2	NewAdult	Adjusted	5
2020	11	2	NewAdult	Unadjusted	5
2020	11	2	OPD	Adjusted	0.825174
2020	11	2	OPD	Unadjusted	0.86141
2020	11	2	PMTCT	Adjusted	-2.56395
2020	11	2	PMTCT	Unadjusted	-2.56395
2020	11	2	Peds	Adjusted	-1.55896
2020	11	2	Peds	Unadjusted	-1.55896
2020	11	2	STI	Adjusted	1.45654
2020	11	2	STI	Unadjusted	1.45654
2020	11	2	U5Malnutr	Adjusted	-1.41081
2020	11	2	U5Malnutr	Unadjusted	-1.3369
2020	11	2	VCTTests	Adjusted	-0.624397
2020	11	2	VCTTests	Unadjusted	-0.624397
2020	12	1a	AccidentsandEmerg	Adjusted	0.0144349
2020	12	1a	AccidentsandEmerg	Unadjusted	0.328044
2020	12	1a	AntenatalTotal	Adjusted	1.45632
2020	12	1a	AntenatalTotal	Unadjusted	2.10872
2020	12	1a	Csection	Adjusted	1.00222
2020	12	1a	Csection	Unadjusted	0.453177
2020	12	1a	Delivery	Adjusted	-1.18746
2020	12	1a	Delivery	Unadjusted	-0.964817
2020	12	1a	DentalAll	Adjusted	4.79047
2020	12	1a	DentalAll	Unadjusted	4.79047
2020	12	1a	Discharges	Adjusted	-1.20392
2020	12	1a	Discharges	Unadjusted	-1.82816
2020	12	1a	EPI	Adjusted	-0.481698
2020	12	1a	EPI	Unadjusted	-0.508307
2020	12	1a	EstAdult	Adjusted	0.739112
2020	12	1a	EstAdult	Unadjusted	0.739112
2020	12	1a	FamPlan	Adjusted	4.4016
2020	12	1a	FamPlan	Unadjusted	2.87456
2020	12	1a	IPAdmission	Adjusted	-0.80574
2020	12	1a	IPAdmission	Unadjusted	-0.948765
2020	12	1a	InpatientDays	Adjusted	-4.08543
2020	12	1a	InpatientDays	Unadjusted	-4.16789
2020	12	1a	MaleCirc	Adjusted	1.75621
2020	12	1a	MaleCirc	Unadjusted	1.63018
2020	12	1a	MentalAll	Adjusted	0.987774
2020	12	1a	MentalAll	Unadjusted	0.983043
2020	12	1a	NewAdult	Adjusted	-1.50174
2020	12	1a	NewAdult	Unadjusted	-1.50174
2020	12	1a	OPD	Adjusted	1.01676
2020	12	1a	OPD	Unadjusted	1.16614
2020	12	1a	PMTCT	Adjusted	0.64645
2020	12	1a	PMTCT	Unadjusted	0.64645
2020	12	1a	Peds	Adjusted	-0.065283
2020	12	1a	Peds	Unadjusted	-0.065283
2020	12	1a	STI	Adjusted	2.24052
2020	12	1a	STI	Unadjusted	2.24052
2020	12	1a	U5Malnutr	Adjusted	-1.36911
2020	12	1a	U5Malnutr	Unadjusted	-1.30649
2020	12	1a	VCTTests	Adjusted	-0.717601
2020	12	1a	VCTTests	Unadjusted	-0.717601
2020	12	1b	AccidentsandEmerg	Adjusted	-0.915517
2020	12	1b	AccidentsandEmerg	Unadjusted	-0.819644
2020	12	1b	AntenatalTotal	Adjusted	0.574867
2020	12	1b	AntenatalTotal	Unadjusted	0.5374
2020	12	1b	Csection	Adjusted	2.02276
2020	12	1b	Csection	Unadjusted	1.87734
2020	12	1b	Delivery	Adjusted	0.439625
2020	12	1b	Delivery	Unadjusted	0.415708
2020	12	1b	DentalAll	Adjusted	0.875551
2020	12	1b	DentalAll	Unadjusted	0.875551
2020	12	1b	Discharges	Adjusted	-1.08741
2020	12	1b	Discharges	Unadjusted	-0.777314
2020	12	1b	EPI	Adjusted	-0.281174
2020	12	1b	EPI	Unadjusted	-0.260066
2020	12	1b	EstAdult	Adjusted	-0.223363
2020	12	1b	EstAdult	Unadjusted	-0.223363
2020	12	1b	FamPlan	Adjusted	5
2020	12	1b	FamPlan	Unadjusted	2.89551
2020	12	1b	IPAdmission	Adjusted	-0.62984
2020	12	1b	IPAdmission	Unadjusted	-0.660714
2020	12	1b	InpatientDays	Adjusted	-1.51268
2020	12	1b	InpatientDays	Unadjusted	-1.47462
2020	12	1b	MaleCirc	Adjusted	-0.842009
2020	12	1b	MaleCirc	Unadjusted	-0.531463
2020	12	1b	MentalAll	Adjusted	5
2020	12	1b	MentalAll	Unadjusted	5
2020	12	1b	NewAdult	Adjusted	-3.71664
2020	12	1b	NewAdult	Unadjusted	-3.71664
2020	12	1b	OPD	Adjusted	0.839578
2020	12	1b	OPD	Unadjusted	0.845163
2020	12	1b	PMTCT	Adjusted	0.123433
2020	12	1b	PMTCT	Unadjusted	0.123433
2020	12	1b	Peds	Adjusted	-0.792635
2020	12	1b	Peds	Unadjusted	-0.792635
2020	12	1b	STI	Adjusted	0.815557
2020	12	1b	STI	Unadjusted	0.815557
2020	12	1b	U5Malnutr	Adjusted	1.9041
2020	12	1b	U5Malnutr	Unadjusted	1.80982
2020	12	1b	VCTTests	Adjusted	-0.502523
2020	12	1b	VCTTests	Unadjusted	-0.502523
2020	12	2	AccidentsandEmerg	Adjusted	-2.46124
2020	12	2	AccidentsandEmerg	Unadjusted	-2.21571
2020	12	2	AntenatalTotal	Adjusted	-1.03756
2020	12	2	AntenatalTotal	Unadjusted	-0.895407
2020	12	2	Csection	Adjusted	2.24952
2020	12	2	Csection	Unadjusted	2.15668
2020	12	2	Delivery	Adjusted	0.442734
2020	12	2	Delivery	Unadjusted	0.367988
2020	12	2	DentalAll	Adjusted	0.650659
2020	12	2	DentalAll	Unadjusted	0.650659
2020	12	2	Discharges	Adjusted	-0.46088
2020	12	2	Discharges	Unadjusted	-0.265236
2020	12	2	EPI	Adjusted	-1.58528
2020	12	2	EPI	Unadjusted	-1.59442
2020	12	2	EstAdult	Adjusted	-1.97662
2020	12	2	EstAdult	Unadjusted	-1.97662
2020	12	2	FamPlan	Adjusted	1.46387
2020	12	2	FamPlan	Unadjusted	1.24189
2020	12	2	IPAdmission	Adjusted	-0.744377
2020	12	2	IPAdmission	Unadjusted	-0.524461
2020	12	2	InpatientDays	Adjusted	-1.4385
2020	12	2	InpatientDays	Unadjusted	-1.31637
2020	12	2	MaleCirc	Adjusted	-1.39285
2020	12	2	MaleCirc	Unadjusted	-1.01788
2020	12	2	MentalAll	Adjusted	2.22323
2020	12	2	MentalAll	Unadjusted	2.22323
2020	12	2	NewAdult	Adjusted	5
2020	12	2	NewAdult	Unadjusted	5
2020	12	2	OPD	Adjusted	1.65966
2020	12	2	OPD	Unadjusted	1.58662
2020	12	2	PMTCT	Adjusted	-2.44498
2020	12	2	PMTCT	Unadjusted	-2.44498
2020	12	2	Peds	Adjusted	-1.55403
2020	12	2	Peds	Unadjusted	-1.55403
2020	12	2	STI	Adjusted	2.24454
2020	12	2	STI	Unadjusted	2.24454
2020	12	2	U5Malnutr	Adjusted	-1.2254
2020	12	2	U5Malnutr	Unadjusted	-1.27074
2020	12	2	VCTTests	Adjusted	-0.838307
2020	12	2	VCTTests	Unadjusted	-0.838307
2021	1	1a	AccidentsandEmerg	Adjusted	-3.58507
2021	1	1a	AccidentsandEmerg	Unadjusted	-2.21614
2021	1	1a	AntenatalTotal	Adjusted	0.110743
2021	1	1a	AntenatalTotal	Unadjusted	0.171814
2021	1	1a	Csection	Adjusted	2.45439
2021	1	1a	Csection	Unadjusted	2.04656
2021	1	1a	Delivery	Adjusted	-0.563481
2021	1	1a	Delivery	Unadjusted	-0.584096
2021	1	1a	DentalAll	Adjusted	0.769996
2021	1	1a	DentalAll	Unadjusted	0.757785
2021	1	1a	Discharges	Adjusted	0.419638
2021	1	1a	Discharges	Unadjusted	0.134473
2021	1	1a	EPI	Adjusted	-0.569948
2021	1	1a	EPI	Unadjusted	-0.614103
2021	1	1a	EstAdult	Adjusted	0.481196
2021	1	1a	EstAdult	Unadjusted	0.481196
2021	1	1a	FamPlan	Adjusted	5
2021	1	1a	FamPlan	Unadjusted	4.67389
2021	1	1a	IPAdmission	Adjusted	0.300606
2021	1	1a	IPAdmission	Unadjusted	0.209536
2021	1	1a	InpatientDays	Adjusted	-1.17208
2021	1	1a	InpatientDays	Unadjusted	-0.429675
2021	1	1a	MaleCirc	Adjusted	1.15083
2021	1	1a	MaleCirc	Unadjusted	2.09222
2021	1	1a	MentalAll	Adjusted	1.35187
2021	1	1a	MentalAll	Unadjusted	1.34116
2021	1	1a	NewAdult	Adjusted	-2.10967
2021	1	1a	NewAdult	Unadjusted	-2.10967
2021	1	1a	OPD	Adjusted	1.28913
2021	1	1a	OPD	Unadjusted	1.34345
2021	1	1a	PMTCT	Adjusted	0.561665
2021	1	1a	PMTCT	Unadjusted	0.561665
2021	1	1a	Peds	Adjusted	-0.196941
2021	1	1a	Peds	Unadjusted	-0.196941
2021	1	1a	STI	Adjusted	0.838122
2021	1	1a	STI	Unadjusted	0.838122
2021	1	1a	U5Malnutr	Adjusted	-2.10968
2021	1	1a	U5Malnutr	Unadjusted	-2.2649
2021	1	1a	VCTTests	Adjusted	-0.721599
2021	1	1a	VCTTests	Unadjusted	-0.721599
2021	1	1b	AccidentsandEmerg	Adjusted	-3.86293
2021	1	1b	AccidentsandEmerg	Unadjusted	-3.29426
2021	1	1b	AntenatalTotal	Adjusted	-0.391809
2021	1	1b	AntenatalTotal	Unadjusted	-0.303252
2021	1	1b	Csection	Adjusted	1.20022
2021	1	1b	Csection	Unadjusted	1.14725
2021	1	1b	Delivery	Adjusted	1.33806
2021	1	1b	Delivery	Unadjusted	1.40361
2021	1	1b	DentalAll	Adjusted	0.865435
2021	1	1b	DentalAll	Unadjusted	0.865435
2021	1	1b	Discharges	Adjusted	0.585214
2021	1	1b	Discharges	Unadjusted	0.362992
2021	1	1b	EPI	Adjusted	-0.751648
2021	1	1b	EPI	Unadjusted	-0.787056
2021	1	1b	EstAdult	Adjusted	-0.19462
2021	1	1b	EstAdult	Unadjusted	-0.19462
2021	1	1b	FamPlan	Adjusted	4.81008
2021	1	1b	FamPlan	Unadjusted	3.06841
2021	1	1b	IPAdmission	Adjusted	0.376433
2021	1	1b	IPAdmission	Unadjusted	0.39523
2021	1	1b	InpatientDays	Adjusted	-1.97179
2021	1	1b	InpatientDays	Unadjusted	-0.870972
2021	1	1b	MaleCirc	Adjusted	-1.03108
2021	1	1b	MaleCirc	Unadjusted	-0.430005
2021	1	1b	MentalAll	Adjusted	4.79754
2021	1	1b	MentalAll	Unadjusted	3.9706
2021	1	1b	NewAdult	Adjusted	-3.63391
2021	1	1b	NewAdult	Unadjusted	-3.63391
2021	1	1b	OPD	Adjusted	1.24047
2021	1	1b	OPD	Unadjusted	1.1666
2021	1	1b	PMTCT	Adjusted	-0.502872
2021	1	1b	PMTCT	Unadjusted	-0.502872
2021	1	1b	Peds	Adjusted	-0.646545
2021	1	1b	Peds	Unadjusted	-0.646545
2021	1	1b	STI	Adjusted	-0.0563412
2021	1	1b	STI	Unadjusted	-0.0563412
2021	1	1b	U5Malnutr	Adjusted	-0.437018
2021	1	1b	U5Malnutr	Unadjusted	-0.43324
2021	1	1b	VCTTests	Adjusted	-0.849337
2021	1	1b	VCTTests	Unadjusted	-0.849337
2021	1	2	AccidentsandEmerg	Adjusted	-1.57033
2021	1	2	AccidentsandEmerg	Unadjusted	-1.32522
2021	1	2	AntenatalTotal	Adjusted	-2.37908
2021	1	2	AntenatalTotal	Unadjusted	-2.39132
2021	1	2	Csection	Adjusted	2.19514
2021	1	2	Csection	Unadjusted	1.9731
2021	1	2	Delivery	Adjusted	1.68548
2021	1	2	Delivery	Unadjusted	1.51998
2021	1	2	DentalAll	Adjusted	0.888248
2021	1	2	DentalAll	Unadjusted	0.878411
2021	1	2	Discharges	Adjusted	-0.35316
2021	1	2	Discharges	Unadjusted	-0.210225
2021	1	2	EPI	Adjusted	-2.01799
2021	1	2	EPI	Unadjusted	-2.0248
2021	1	2	EstAdult	Adjusted	-1.42334
2021	1	2	EstAdult	Unadjusted	-1.42334
2021	1	2	FamPlan	Adjusted	1.59113
2021	1	2	FamPlan	Unadjusted	1.46741
2021	1	2	IPAdmission	Adjusted	-0.577992
2021	1	2	IPAdmission	Unadjusted	-0.314858
2021	1	2	InpatientDays	Adjusted	-1.20517
2021	1	2	InpatientDays	Unadjusted	-0.785555
2021	1	2	MaleCirc	Adjusted	-1.97253
2021	1	2	MaleCirc	Unadjusted	-0.910259
2021	1	2	MentalAll	Adjusted	2.71165
2021	1	2	MentalAll	Unadjusted	2.45322
2021	1	2	NewAdult	Adjusted	-2.05483
2021	1	2	NewAdult	Unadjusted	-2.05483
2021	1	2	OPD	Adjusted	-3.00466
2021	1	2	OPD	Unadjusted	-2.01657
2021	1	2	PMTCT	Adjusted	-5
2021	1	2	PMTCT	Unadjusted	-5
2021	1	2	Peds	Adjusted	-2.95717
2021	1	2	Peds	Unadjusted	-2.95717
2021	1	2	STI	Adjusted	0.729359
2021	1	2	STI	Unadjusted	0.729359
2021	1	2	U5Malnutr	Adjusted	-1.12568
2021	1	2	U5Malnutr	Unadjusted	-1.72938
2021	1	2	VCTTests	Adjusted	-0.821034
2021	1	2	VCTTests	Unadjusted	-0.821034
2021	2	1a	AccidentsandEmerg	Adjusted	-5
2021	2	1a	AccidentsandEmerg	Unadjusted	-2.56906
2021	2	1a	AntenatalTotal	Adjusted	0.314921
2021	2	1a	AntenatalTotal	Unadjusted	0.322298
2021	2	1a	Csection	Adjusted	1.58102
2021	2	1a	Csection	Unadjusted	1.31778
2021	2	1a	Delivery	Adjusted	-0.511195
2021	2	1a	Delivery	Unadjusted	-0.249047
2021	2	1a	DentalAll	Adjusted	-0.55561
2021	2	1a	DentalAll	Unadjusted	-0.55561
2021	2	1a	Discharges	Adjusted	-0.796103
2021	2	1a	Discharges	Unadjusted	-0.387506
2021	2	1a	EPI	Adjusted	-0.98864
2021	2	1a	EPI	Unadjusted	-1.03654
2021	2	1a	EstAdult	Adjusted	0.410868
2021	2	1a	EstAdult	Unadjusted	0.410868
2021	2	1a	FamPlan	Adjusted	3.9642
2021	2	1a	FamPlan	Unadjusted	2.6696
2021	2	1a	IPAdmission	Adjusted	-0.249701
2021	2	1a	IPAdmission	Unadjusted	0.0153438
2021	2	1a	InpatientDays	Adjusted	-2.10526
2021	2	1a	InpatientDays	Unadjusted	-0.903947
2021	2	1a	MaleCirc	Adjusted	0.894039
2021	2	1a	MaleCirc	Unadjusted	1.09758
2021	2	1a	MentalAll	Adjusted	1.75792
2021	2	1a	MentalAll	Unadjusted	1.75486
2021	2	1a	NewAdult	Adjusted	-3.4538
2021	2	1a	NewAdult	Unadjusted	-3.4538
2021	2	1a	OPD	Adjusted	-1.0248
2021	2	1a	OPD	Unadjusted	-0.516204
2021	2	1a	PMTCT	Adjusted	0.812788
2021	2	1a	PMTCT	Unadjusted	0.812788
2021	2	1a	Peds	Adjusted	-0.380146
2021	2	1a	Peds	Unadjusted	-0.380146
2021	2	1a	STI	Adjusted	0.928605
2021	2	1a	STI	Unadjusted	0.928605
2021	2	1a	U5Malnutr	Adjusted	-3.40799
2021	2	1a	U5Malnutr	Unadjusted	-2.95617
2021	2	1a	VCTTests	Adjusted	-1.17208
2021	2	1a	VCTTests	Unadjusted	-1.17208
2021	2	1b	AccidentsandEmerg	Adjusted	-1.22922
2021	2	1b	AccidentsandEmerg	Unadjusted	-0.971471
2021	2	1b	AntenatalTotal	Adjusted	-0.471995
2021	2	1b	AntenatalTotal	Unadjusted	-0.320341
2021	2	1b	Csection	Adjusted	1.06978
2021	2	1b	Csection	Unadjusted	0.98469
2021	2	1b	Delivery	Adjusted	0.957348
2021	2	1b	Delivery	Unadjusted	0.961108
2021	2	1b	DentalAll	Adjusted	2.27634
2021	2	1b	DentalAll	Unadjusted	2.27634
2021	2	1b	Discharges	Adjusted	-2.0724
2021	2	1b	Discharges	Unadjusted	-1.54082
2021	2	1b	EPI	Adjusted	-0.835097
2021	2	1b	EPI	Unadjusted	-0.84477
2021	2	1b	EstAdult	Adjusted	-0.145493
2021	2	1b	EstAdult	Unadjusted	-0.145493
2021	2	1b	FamPlan	Adjusted	4.35854
2021	2	1b	FamPlan	Unadjusted	2.84847
2021	2	1b	IPAdmission	Adjusted	-2.31481
2021	2	1b	IPAdmission	Unadjusted	-1.60913
2021	2	1b	InpatientDays	Adjusted	-3.63994
2021	2	1b	InpatientDays	Unadjusted	-2.13771
2021	2	1b	MaleCirc	Adjusted	-0.88473
2021	2	1b	MaleCirc	Unadjusted	-0.555057
2021	2	1b	MentalAll	Adjusted	1.82974
2021	2	1b	MentalAll	Unadjusted	1.48278
2021	2	1b	NewAdult	Adjusted	-5
2021	2	1b	NewAdult	Unadjusted	-5
2021	2	1b	OPD	Adjusted	-1.3237
2021	2	1b	OPD	Unadjusted	-1.04316
2021	2	1b	PMTCT	Adjusted	-0.618777
2021	2	1b	PMTCT	Unadjusted	-0.618777
2021	2	1b	Peds	Adjusted	-0.935634
2021	2	1b	Peds	Unadjusted	-0.935634
2021	2	1b	STI	Adjusted	-0.743915
2021	2	1b	STI	Unadjusted	-0.743915
2021	2	1b	U5Malnutr	Adjusted	-5
2021	2	1b	U5Malnutr	Unadjusted	-5
2021	2	1b	VCTTests	Adjusted	-1.495
2021	2	1b	VCTTests	Unadjusted	-1.495
2021	2	2	AccidentsandEmerg	Adjusted	-0.535738
2021	2	2	AccidentsandEmerg	Unadjusted	-0.236345
2021	2	2	AntenatalTotal	Adjusted	-1.43258
2021	2	2	AntenatalTotal	Unadjusted	-1.45043
2021	2	2	Csection	Adjusted	0.679554
2021	2	2	Csection	Unadjusted	0.630954
2021	2	2	Delivery	Adjusted	0.137321
2021	2	2	Delivery	Unadjusted	0.107141
2021	2	2	DentalAll	Adjusted	0.859194
2021	2	2	DentalAll	Unadjusted	0.859194
2021	2	2	Discharges	Adjusted	-3.18348
2021	2	2	Discharges	Unadjusted	-3.85031
2021	2	2	EPI	Adjusted	-2.28316
2021	2	2	EPI	Unadjusted	-2.29219
2021	2	2	EstAdult	Adjusted	-1.97326
2021	2	2	EstAdult	Unadjusted	-1.97326
2021	2	2	FamPlan	Adjusted	1.10387
2021	2	2	FamPlan	Unadjusted	0.957443
2021	2	2	IPAdmission	Adjusted	-3.78404
2021	2	2	IPAdmission	Unadjusted	-4.3139
2021	2	2	InpatientDays	Adjusted	-5
2021	2	2	InpatientDays	Unadjusted	-5
2021	2	2	MaleCirc	Adjusted	-0.973104
2021	2	2	MaleCirc	Unadjusted	-0.775925
2021	2	2	MentalAll	Adjusted	1.44954
2021	2	2	MentalAll	Unadjusted	1.44954
2021	2	2	NewAdult	Adjusted	-5
2021	2	2	NewAdult	Unadjusted	-5
2021	2	2	OPD	Adjusted	-2.39528
2021	2	2	OPD	Unadjusted	-1.76473
2021	2	2	PMTCT	Adjusted	-5
2021	2	2	PMTCT	Unadjusted	-5
2021	2	2	Peds	Adjusted	-2.36449
2021	2	2	Peds	Unadjusted	-2.36449
2021	2	2	STI	Adjusted	-0.307815
2021	2	2	STI	Unadjusted	-0.307815
2021	2	2	U5Malnutr	Adjusted	-1.79565
2021	2	2	U5Malnutr	Unadjusted	-2.10862
2021	2	2	VCTTests	Adjusted	-1.49819
2021	2	2	VCTTests	Unadjusted	-1.49819
2021	3	1a	AccidentsandEmerg	Adjusted	-4.08383
2021	3	1a	AccidentsandEmerg	Unadjusted	-2.8802
2021	3	1a	AntenatalTotal	Adjusted	0.421845
2021	3	1a	AntenatalTotal	Unadjusted	0.337657
2021	3	1a	Csection	Adjusted	1.13876
2021	3	1a	Csection	Unadjusted	0.714142
2021	3	1a	Delivery	Adjusted	0.0174229
2021	3	1a	Delivery	Unadjusted	0.0474107
2021	3	1a	DentalAll	Adjusted	0.428085
2021	3	1a	DentalAll	Unadjusted	0.428085
2021	3	1a	Discharges	Adjusted	-0.070108
2021	3	1a	Discharges	Unadjusted	-0.250501
2021	3	1a	EPI	Adjusted	-1.65063
2021	3	1a	EPI	Unadjusted	-1.69582
2021	3	1a	EstAdult	Adjusted	0.76013
2021	3	1a	EstAdult	Unadjusted	0.76013
2021	3	1a	FamPlan	Adjusted	5
2021	3	1a	FamPlan	Unadjusted	3.90755
2021	3	1a	IPAdmission	Adjusted	-0.484101
2021	3	1a	IPAdmission	Unadjusted	-0.406966
2021	3	1a	InpatientDays	Adjusted	-1.22419
2021	3	1a	InpatientDays	Unadjusted	-0.850008
2021	3	1a	MaleCirc	Adjusted	1.92944
2021	3	1a	MaleCirc	Unadjusted	1.93798
2021	3	1a	MentalAll	Adjusted	1.45847
2021	3	1a	MentalAll	Unadjusted	1.44674
2021	3	1a	NewAdult	Adjusted	-2.7907
2021	3	1a	NewAdult	Unadjusted	-2.7907
2021	3	1a	OPD	Adjusted	1.48266
2021	3	1a	OPD	Unadjusted	1.80358
2021	3	1a	PMTCT	Adjusted	1.06798
2021	3	1a	PMTCT	Unadjusted	1.06798
2021	3	1a	Peds	Adjusted	-0.200847
2021	3	1a	Peds	Unadjusted	-0.200847
2021	3	1a	STI	Adjusted	1.19069
2021	3	1a	STI	Unadjusted	1.19069
2021	3	1a	U5Malnutr	Adjusted	-3.60827
2021	3	1a	U5Malnutr	Unadjusted	-3.30331
2021	3	1a	VCTTests	Adjusted	-1.14203
2021	3	1a	VCTTests	Unadjusted	-1.14203
2021	3	1b	AccidentsandEmerg	Adjusted	-2.38306
2021	3	1b	AccidentsandEmerg	Unadjusted	-1.84223
2021	3	1b	AntenatalTotal	Adjusted	0.666983
2021	3	1b	AntenatalTotal	Unadjusted	0.781796
2021	3	1b	Csection	Adjusted	0.853767
2021	3	1b	Csection	Unadjusted	0.895574
2021	3	1b	Delivery	Adjusted	0.440557
2021	3	1b	Delivery	Unadjusted	0.455434
2021	3	1b	DentalAll	Adjusted	5
2021	3	1b	DentalAll	Unadjusted	5
2021	3	1b	Discharges	Adjusted	-5
2021	3	1b	Discharges	Unadjusted	-5
2021	3	1b	EPI	Adjusted	-1.69129
2021	3	1b	EPI	Unadjusted	-1.66547
2021	3	1b	EstAdult	Adjusted	-0.0543751
2021	3	1b	EstAdult	Unadjusted	-0.0543751
2021	3	1b	FamPlan	Adjusted	5
2021	3	1b	FamPlan	Unadjusted	3.49371
2021	3	1b	IPAdmission	Adjusted	-4.688
2021	3	1b	IPAdmission	Unadjusted	-4.78925
2021	3	1b	InpatientDays	Adjusted	-5
2021	3	1b	InpatientDays	Unadjusted	-5
2021	3	1b	MaleCirc	Adjusted	0.0327196
2021	3	1b	MaleCirc	Unadjusted	0.0798191
2021	3	1b	MentalAll	Adjusted	2.50632
2021	3	1b	MentalAll	Unadjusted	1.17206
2021	3	1b	NewAdult	Adjusted	-5
2021	3	1b	NewAdult	Unadjusted	-5
2021	3	1b	OPD	Adjusted	-0.872833
2021	3	1b	OPD	Unadjusted	-0.760485
2021	3	1b	PMTCT	Adjusted	-0.0146433
2021	3	1b	PMTCT	Unadjusted	-0.0146433
2021	3	1b	Peds	Adjusted	-0.905175
2021	3	1b	Peds	Unadjusted	-0.905175
2021	3	1b	STI	Adjusted	0.224145
2021	3	1b	STI	Unadjusted	0.224145
2021	3	1b	U5Malnutr	Adjusted	-2.38638
2021	3	1b	U5Malnutr	Unadjusted	-3.61254
2021	3	1b	VCTTests	Adjusted	-1.30157
2021	3	1b	VCTTests	Unadjusted	-1.30157
2021	3	2	AccidentsandEmerg	Adjusted	-0.447038
2021	3	2	AccidentsandEmerg	Unadjusted	-0.413433
2021	3	2	AntenatalTotal	Adjusted	-0.377636
2021	3	2	AntenatalTotal	Unadjusted	-0.343972
2021	3	2	Csection	Adjusted	1.4871
2021	3	2	Csection	Unadjusted	1.40643
2021	3	2	Delivery	Adjusted	0.395861
2021	3	2	Delivery	Unadjusted	0.323104
2021	3	2	DentalAll	Adjusted	-0.133476
2021	3	2	DentalAll	Unadjusted	-0.133476
2021	3	2	Discharges	Adjusted	-5
2021	3	2	Discharges	Unadjusted	-5
2021	3	2	EPI	Adjusted	-2.50361
2021	3	2	EPI	Unadjusted	-2.48996
2021	3	2	EstAdult	Adjusted	-1.83454
2021	3	2	EstAdult	Unadjusted	-1.83454
2021	3	2	FamPlan	Adjusted	3.10228
2021	3	2	FamPlan	Unadjusted	2.91029
2021	3	2	IPAdmission	Adjusted	-5
2021	3	2	IPAdmission	Unadjusted	-5
2021	3	2	InpatientDays	Adjusted	-2.27233
2021	3	2	InpatientDays	Unadjusted	-2.11647
2021	3	2	MaleCirc	Adjusted	-2.10984
2021	3	2	MaleCirc	Unadjusted	-1.54016
2021	3	2	MentalAll	Adjusted	3.8149
2021	3	2	MentalAll	Unadjusted	3.64167
2021	3	2	NewAdult	Adjusted	-5
2021	3	2	NewAdult	Unadjusted	-5
2021	3	2	OPD	Adjusted	-0.608954
2021	3	2	OPD	Unadjusted	-0.676507
2021	3	2	PMTCT	Adjusted	-2.56548
2021	3	2	PMTCT	Unadjusted	-2.56548
2021	3	2	Peds	Adjusted	-1.63383
2021	3	2	Peds	Unadjusted	-1.63383
2021	3	2	STI	Adjusted	0.407503
2021	3	2	STI	Unadjusted	0.407503
2021	3	2	U5Malnutr	Adjusted	-0.401979
2021	3	2	U5Malnutr	Unadjusted	0.0846061
2021	3	2	VCTTests	Adjusted	-1.00938
2021	3	2	VCTTests	Unadjusted	-1.00938
2021	4	1a	AccidentsandEmerg	Adjusted	-2.51699
2021	4	1a	AccidentsandEmerg	Unadjusted	-2.17486
2021	4	1a	AntenatalTotal	Adjusted	0.523985
2021	4	1a	AntenatalTotal	Unadjusted	0.448734
2021	4	1a	Csection	Adjusted	2.07333
2021	4	1a	Csection	Unadjusted	1.64024
2021	4	1a	Delivery	Adjusted	-1.32289
2021	4	1a	Delivery	Unadjusted	-1.3297
2021	4	1a	DentalAll	Adjusted	-1.18694
2021	4	1a	DentalAll	Unadjusted	-1.18694
2021	4	1a	Discharges	Adjusted	-1.26337
2021	4	1a	Discharges	Unadjusted	-1.60588
2021	4	1a	EPI	Adjusted	-1.76505
2021	4	1a	EPI	Unadjusted	-1.78974
2021	4	1a	EstAdult	Adjusted	0.809742
2021	4	1a	EstAdult	Unadjusted	0.809742
2021	4	1a	FamPlan	Adjusted	4.99621
2021	4	1a	FamPlan	Unadjusted	3.27541
2021	4	1a	IPAdmission	Adjusted	-2.24399
2021	4	1a	IPAdmission	Unadjusted	-2.26315
2021	4	1a	InpatientDays	Adjusted	-2.94407
2021	4	1a	InpatientDays	Unadjusted	-2.4366
2021	4	1a	MaleCirc	Adjusted	0.924299
2021	4	1a	MaleCirc	Unadjusted	0.606684
2021	4	1a	MentalAll	Adjusted	1.94829
2021	4	1a	MentalAll	Unadjusted	1.93224
2021	4	1a	NewAdult	Adjusted	-4.85458
2021	4	1a	NewAdult	Unadjusted	-4.85458
2021	4	1a	OPD	Adjusted	0.123151
2021	4	1a	OPD	Unadjusted	0.107162
2021	4	1a	PMTCT	Adjusted	0.404437
2021	4	1a	PMTCT	Unadjusted	0.404437
2021	4	1a	Peds	Adjusted	-0.0881672
2021	4	1a	Peds	Unadjusted	-0.0881672
2021	4	1a	STI	Adjusted	0.960928
2021	4	1a	STI	Unadjusted	0.960928
2021	4	1a	U5Malnutr	Adjusted	-2.33373
2021	4	1a	U5Malnutr	Unadjusted	-2.33973
2021	4	1a	VCTTests	Adjusted	-1.16124
2021	4	1a	VCTTests	Unadjusted	-1.16124
2021	4	1b	AccidentsandEmerg	Adjusted	-0.903695
2021	4	1b	AccidentsandEmerg	Unadjusted	-0.835727
2021	4	1b	AntenatalTotal	Adjusted	0.105577
2021	4	1b	AntenatalTotal	Unadjusted	0.0637739
2021	4	1b	Csection	Adjusted	1.12891
2021	4	1b	Csection	Unadjusted	1.06083
2021	4	1b	Delivery	Adjusted	0.0882929
2021	4	1b	Delivery	Unadjusted	0.0673224
2021	4	1b	DentalAll	Adjusted	-0.119582
2021	4	1b	DentalAll	Unadjusted	-0.119582
2021	4	1b	Discharges	Adjusted	-4.38142
2021	4	1b	Discharges	Unadjusted	-3.7356
2021	4	1b	EPI	Adjusted	-1.74675
2021	4	1b	EPI	Unadjusted	-1.72425
2021	4	1b	EstAdult	Adjusted	-0.0985061
2021	4	1b	EstAdult	Unadjusted	-0.0985061
2021	4	1b	FamPlan	Adjusted	3.43627
2021	4	1b	FamPlan	Unadjusted	2.42891
2021	4	1b	IPAdmission	Adjusted	-4.99844
2021	4	1b	IPAdmission	Unadjusted	-4.62601
2021	4	1b	InpatientDays	Adjusted	-5
2021	4	1b	InpatientDays	Unadjusted	-5
2021	4	1b	MaleCirc	Adjusted	-1.01337
2021	4	1b	MaleCirc	Unadjusted	-0.843445
2021	4	1b	MentalAll	Adjusted	0.525094
2021	4	1b	MentalAll	Unadjusted	0.369132
2021	4	1b	NewAdult	Adjusted	-5
2021	4	1b	NewAdult	Unadjusted	-5
2021	4	1b	OPD	Adjusted	-2.17281
2021	4	1b	OPD	Unadjusted	-1.84666
2021	4	1b	PMTCT	Adjusted	-0.300636
2021	4	1b	PMTCT	Unadjusted	-0.300636
2021	4	1b	Peds	Adjusted	-1.292
2021	4	1b	Peds	Unadjusted	-1.292
2021	4	1b	STI	Adjusted	0.191421
2021	4	1b	STI	Unadjusted	0.191421
2021	4	1b	U5Malnutr	Adjusted	-4.08644
2021	4	1b	U5Malnutr	Unadjusted	-4.76204
2021	4	1b	VCTTests	Adjusted	-1.51075
2021	4	1b	VCTTests	Unadjusted	-1.51075
2021	4	2	AccidentsandEmerg	Adjusted	-5
2021	4	2	AccidentsandEmerg	Unadjusted	-5
2021	4	2	AntenatalTotal	Adjusted	-3.76959
2021	4	2	AntenatalTotal	Unadjusted	-3.91504
2021	4	2	Csection	Adjusted	2.29148
2021	4	2	Csection	Unadjusted	2.3071
2021	4	2	Delivery	Adjusted	0.834602
2021	4	2	Delivery	Unadjusted	0.75195
2021	4	2	DentalAll	Adjusted	0.449773
2021	4	2	DentalAll	Unadjusted	0.449773
2021	4	2	Discharges	Adjusted	-2.30015
2021	4	2	Discharges	Unadjusted	-2.65337
2021	4	2	EPI	Adjusted	-2.46505
2021	4	2	EPI	Unadjusted	-2.49398
2021	4	2	EstAdult	Adjusted	-2.28351
2021	4	2	EstAdult	Unadjusted	-2.28351
2021	4	2	FamPlan	Adjusted	3.5153
2021	4	2	FamPlan	Unadjusted	3.07173
2021	4	2	IPAdmission	Adjusted	-2.47785
2021	4	2	IPAdmission	Unadjusted	-2.55093
2021	4	2	InpatientDays	Adjusted	-1.22531
2021	4	2	InpatientDays	Unadjusted	-1.35727
2021	4	2	MaleCirc	Adjusted	-1.55363
2021	4	2	MaleCirc	Unadjusted	-1.33895
2021	4	2	MentalAll	Adjusted	2.01849
2021	4	2	MentalAll	Unadjusted	1.21461
2021	4	2	NewAdult	Adjusted	-5
2021	4	2	NewAdult	Unadjusted	-5
2021	4	2	OPD	Adjusted	-5
2021	4	2	OPD	Unadjusted	-5
2021	4	2	PMTCT	Adjusted	-3.65615
2021	4	2	PMTCT	Unadjusted	-3.65615
2021	4	2	Peds	Adjusted	-1.75441
2021	4	2	Peds	Unadjusted	-1.75441
2021	4	2	STI	Adjusted	0.946859
2021	4	2	STI	Unadjusted	0.946859
2021	4	2	U5Malnutr	Adjusted	-1.36949
2021	4	2	U5Malnutr	Unadjusted	-1.32773
2021	4	2	VCTTests	Adjusted	-1.20069
2021	4	2	VCTTests	Unadjusted	-1.20069
2021	5	1a	AccidentsandEmerg	Adjusted	-4.49964
2021	5	1a	AccidentsandEmerg	Unadjusted	-4.3171
2021	5	1a	AntenatalTotal	Adjusted	-0.201901
2021	5	1a	AntenatalTotal	Unadjusted	-0.262352
2021	5	1a	Csection	Adjusted	3.25911
2021	5	1a	Csection	Unadjusted	2.83093
2021	5	1a	Delivery	Adjusted	-0.310566
2021	5	1a	Delivery	Unadjusted	-0.307188
2021	5	1a	DentalAll	Adjusted	0.319074
2021	5	1a	DentalAll	Unadjusted	0.319074
2021	5	1a	Discharges	Adjusted	-1.51205
2021	5	1a	Discharges	Unadjusted	-1.51608
2021	5	1a	EPI	Adjusted	-1.33605
2021	5	1a	EPI	Unadjusted	-1.36545
2021	5	1a	EstAdult	Adjusted	0.323854
2021	5	1a	EstAdult	Unadjusted	0.323854
2021	5	1a	FamPlan	Adjusted	4.69008
2021	5	1a	FamPlan	Unadjusted	2.8422
2021	5	1a	IPAdmission	Adjusted	-2.03681
2021	5	1a	IPAdmission	Unadjusted	-1.74555
2021	5	1a	InpatientDays	Adjusted	-2.86013
2021	5	1a	InpatientDays	Unadjusted	-2.34886
2021	5	1a	MaleCirc	Adjusted	2.33823
2021	5	1a	MaleCirc	Unadjusted	2.01861
2021	5	1a	MentalAll	Adjusted	1.91272
2021	5	1a	MentalAll	Unadjusted	1.90212
2021	5	1a	NewAdult	Adjusted	-3.59289
2021	5	1a	NewAdult	Unadjusted	-3.59289
2021	5	1a	OPD	Adjusted	-0.566032
2021	5	1a	OPD	Unadjusted	-0.511527
2021	5	1a	PMTCT	Adjusted	-0.0226582
2021	5	1a	PMTCT	Unadjusted	-0.0226582
2021	5	1a	Peds	Adjusted	-0.10535
2021	5	1a	Peds	Unadjusted	-0.10535
2021	5	1a	STI	Adjusted	1.08406
2021	5	1a	STI	Unadjusted	1.08406
2021	5	1a	U5Malnutr	Adjusted	-2.83645
2021	5	1a	U5Malnutr	Unadjusted	-2.96555
2021	5	1a	VCTTests	Adjusted	-1.01858
2021	5	1a	VCTTests	Unadjusted	-1.01858
2021	5	1b	AccidentsandEmerg	Adjusted	0.0197104
2021	5	1b	AccidentsandEmerg	Unadjusted	0.0657344
2021	5	1b	AntenatalTotal	Adjusted	0.430777
2021	5	1b	AntenatalTotal	Unadjusted	0.564134
2021	5	1b	Csection	Adjusted	-0.0256433
2021	5	1b	Csection	Unadjusted	-0.0882647
2021	5	1b	Delivery	Adjusted	0.237776
2021	5	1b	Delivery	Unadjusted	0.501386
2021	5	1b	DentalAll	Adjusted	0.625188
2021	5	1b	DentalAll	Unadjusted	0.625188
2021	5	1b	Discharges	Adjusted	-1.61343
2021	5	1b	Discharges	Unadjusted	-1.49664
2021	5	1b	EPI	Adjusted	-1.65335
2021	5	1b	EPI	Unadjusted	-1.64528
2021	5	1b	EstAdult	Adjusted	-0.51603
2021	5	1b	EstAdult	Unadjusted	-0.51603
2021	5	1b	FamPlan	Adjusted	5
2021	5	1b	FamPlan	Unadjusted	3.16485
2021	5	1b	IPAdmission	Adjusted	-2.75822
2021	5	1b	IPAdmission	Unadjusted	-1.61363
2021	5	1b	InpatientDays	Adjusted	-3.94486
2021	5	1b	InpatientDays	Unadjusted	-2.37617
2021	5	1b	MaleCirc	Adjusted	-0.0102015
2021	5	1b	MaleCirc	Unadjusted	-0.0380679
2021	5	1b	MentalAll	Adjusted	3.30075
2021	5	1b	MentalAll	Unadjusted	1.39202
2021	5	1b	NewAdult	Adjusted	-5
2021	5	1b	NewAdult	Unadjusted	-5
2021	5	1b	OPD	Adjusted	-1.22424
2021	5	1b	OPD	Unadjusted	-1.27965
2021	5	1b	PMTCT	Adjusted	-0.428824
2021	5	1b	PMTCT	Unadjusted	-0.428824
2021	5	1b	Peds	Adjusted	-1.18269
2021	5	1b	Peds	Unadjusted	-1.18269
2021	5	1b	STI	Adjusted	-0.0884635
2021	5	1b	STI	Unadjusted	-0.0884635
2021	5	1b	U5Malnutr	Adjusted	-0.761091
2021	5	1b	U5Malnutr	Unadjusted	-0.745355
2021	5	1b	VCTTests	Adjusted	-1.29688
[truncated: 881 more rows]

## Sheet: TBnotifications_change_2020-21
Year	Facility_Level	Appt_Type	Change_Type	Change
2017	1a	TBNew	Standard_Usage_Change	-0.627153
2017	1b	TBNew	Standard_Usage_Change	1.40351
2017	2	TBNew	Standard_Usage_Change	1.41316
2018	1a	TBNew	Standard_Usage_Change	-0.784153
2018	1b	TBNew	Standard_Usage_Change	-0.852133
2018	2	TBNew	Standard_Usage_Change	-0.659252
2019	1a	TBNew	Standard_Usage_Change	1.41131
2019	1b	TBNew	Standard_Usage_Change	-0.55138
2019	2	TBNew	Standard_Usage_Change	-0.753905
2020	1a	TBNew	Standard_Usage_Change	-0.457493
2020	1b	TBNew	Standard_Usage_Change	-3.89436
2020	2	TBNew	Standard_Usage_Change	-3.25973
2021	1a	TBNew	Standard_Usage_Change	-0.43217
2021	1b	TBNew	Standard_Usage_Change	-0.586082
2021	2	TBNew	Standard_Usage_Change	-5
2017	1a	TBNew	Relative_Usage_Change	-4.61749
2017	1b	TBNew	Relative_Usage_Change	3.48993
2017	2	TBNew	Relative_Usage_Change	5.5346
2018	1a	TBNew	Relative_Usage_Change	-5.77341
2018	1b	TBNew	Relative_Usage_Change	-2.11889
2018	2	TBNew	Relative_Usage_Change	-2.58195
2019	1a	TBNew	Relative_Usage_Change	10.3909
2019	1b	TBNew	Relative_Usage_Change	-1.37105
2019	2	TBNew	Relative_Usage_Change	-2.95265
2020	1a	TBNew	Relative_Usage_Change	-3.36834
2020	1b	TBNew	Relative_Usage_Change	-9.6836
2020	2	TBNew	Relative_Usage_Change	-12.7666
2021	1a	TBNew	Relative_Usage_Change	-3.1819
2021	1b	TBNew	Relative_Usage_Change	-1.45733
2021	2	TBNew	Relative_Usage_Change	-27.9266

## Sheet: fac_counts_with_reduced_service
Year	Month	Facility_Level	Appt_Type	Percent_Neg_Fac_Count
2020	1	1a	AccidentsandEmerg	58.1513
2020	1	1a	AntenatalFirst	86.3866
2020	1	1a	AntenatalTotal	44.7059
2020	1	1a	Csection	4.9896
2020	1	1a	Delivery	52.8067
2020	1	1a	DentalAll	60
2020	1	1a	Discharges	39.8319
2020	1	1a	EPI	80.7882
2020	1	1a	EstAdult	9.80392
2020	1	1a	FamPlan	26.0638
2020	1	1a	IPAdmission	40.3361
2020	1	1a	InpatientDays	44.3697
2020	1	1a	MaleCirc	32.5581
2020	1	1a	MentalAll	44
2020	1	1a	NewAdult	58.8235
2020	1	1a	OPD	39.3277
2020	1	1a	PMTCT	22.8758
2020	1	1a	Peds	22.8758
2020	1	1a	STI	31.4607
2020	1	1a	U5Malnutr	61.8487
2020	1	1a	VCTTests	42.3138
2020	1	1b	AccidentsandEmerg	50
2020	1	1b	AntenatalFirst	96.5517
2020	1	1b	AntenatalTotal	36.2069
2020	1	1b	Csection	10.1695
2020	1	1b	Delivery	45.7627
2020	1	1b	DentalAll	42.8571
2020	1	1b	Discharges	43.1034
2020	1	1b	EPI	70.9091
2020	1	1b	EstAdult	22.5806
2020	1	1b	FamPlan	17.9487
2020	1	1b	IPAdmission	43.1034
2020	1	1b	InpatientDays	46.5517
2020	1	1b	MaleCirc	80.7692
2020	1	1b	MentalAll	66.6667
2020	1	1b	NewAdult	54.8387
2020	1	1b	OPD	32.7586
2020	1	1b	PMTCT	45.1613
2020	1	1b	Peds	35.4839
2020	1	1b	STI	20.9677
2020	1	1b	U5Malnutr	55.1724
2020	1	1b	VCTTests	47.619
2020	1	2	AccidentsandEmerg	45.8333
2020	1	2	AntenatalFirst	100
2020	1	2	AntenatalTotal	45.8333
2020	1	2	Csection	20.8333
2020	1	2	Delivery	12.5
2020	1	2	DentalAll	70
2020	1	2	Discharges	33.3333
2020	1	2	EPI	95.8333
2020	1	2	EstAdult	59.0909
2020	1	2	FamPlan	25
2020	1	2	IPAdmission	33.3333
2020	1	2	InpatientDays	29.1667
2020	1	2	MaleCirc	68.1818
2020	1	2	MentalAll	57.1429
2020	1	2	NewAdult	50
2020	1	2	OPD	45.8333
2020	1	2	PMTCT	77.2727
2020	1	2	Peds	86.3636
2020	1	2	STI	8.69565
2020	1	2	U5Malnutr	66.6667
2020	1	2	VCTTests	20.8333
2020	2	1a	AccidentsandEmerg	61.6554
2020	2	1a	AntenatalFirst	86.4865
2020	2	1a	AntenatalTotal	44.4257
2020	2	1a	Csection	4.158
2020	2	1a	Delivery	53.2225
2020	2	1a	DentalAll	60
2020	2	1a	Discharges	43.2432
2020	2	1a	EPI	78.1609
2020	2	1a	EstAdult	12.4183
2020	2	1a	FamPlan	33.275
2020	2	1a	IPAdmission	40.8784
2020	2	1a	InpatientDays	45.2703
2020	2	1a	MaleCirc	40.9091
2020	2	1a	MentalAll	24
2020	2	1a	NewAdult	60.7843
2020	2	1a	OPD	46.1149
2020	2	1a	PMTCT	25.4902
2020	2	1a	Peds	18.9542
2020	2	1a	STI	33.2263
2020	2	1a	U5Malnutr	66.3851
2020	2	1a	VCTTests	46.4342
2020	2	1b	AccidentsandEmerg	55.1724
2020	2	1b	AntenatalFirst	94.8276
2020	2	1b	AntenatalTotal	48.2759
2020	2	1b	Csection	16.9492
2020	2	1b	Delivery	42.3729
2020	2	1b	DentalAll	20
2020	2	1b	Discharges	55.1724
2020	2	1b	EPI	78.1818
2020	2	1b	EstAdult	25.8065
2020	2	1b	FamPlan	35.8974
2020	2	1b	IPAdmission	55.1724
2020	2	1b	InpatientDays	44.8276
2020	2	1b	MaleCirc	84.6154
2020	2	1b	NewAdult	67.7419
2020	2	1b	OPD	36.2069
2020	2	1b	PMTCT	58.0645
2020	2	1b	Peds	41.9355
2020	2	1b	STI	25.8065
2020	2	1b	U5Malnutr	72.4138
2020	2	1b	VCTTests	63.4921
2020	2	1b	MentalAll	0
2020	2	2	AccidentsandEmerg	66.6667
2020	2	2	AntenatalFirst	100
2020	2	2	AntenatalTotal	62.5
2020	2	2	Csection	29.1667
2020	2	2	Delivery	12.5
2020	2	2	DentalAll	75
2020	2	2	Discharges	41.6667
2020	2	2	EPI	66.6667
2020	2	2	EstAdult	68.1818
2020	2	2	FamPlan	20.8333
2020	2	2	IPAdmission	41.6667
2020	2	2	InpatientDays	45.8333
2020	2	2	MaleCirc	86.3636
2020	2	2	MentalAll	50
2020	2	2	NewAdult	54.5455
2020	2	2	OPD	54.1667
2020	2	2	PMTCT	72.7273
2020	2	2	Peds	68.1818
2020	2	2	STI	17.3913
2020	2	2	U5Malnutr	58.3333
2020	2	2	VCTTests	41.6667
2020	3	1a	AccidentsandEmerg	62.7319
2020	3	1a	AntenatalFirst	86.172
2020	3	1a	AntenatalTotal	43.0017
2020	3	1a	Csection	5.80913
2020	3	1a	Delivery	52.9046
2020	3	1a	DentalAll	55.5556
2020	3	1a	Discharges	42.6644
2020	3	1a	EPI	69.6223
2020	3	1a	EstAdult	9.80392
2020	3	1a	FamPlan	35.567
2020	3	1a	IPAdmission	44.3508
2020	3	1a	InpatientDays	46.2057
2020	3	1a	MaleCirc	39.3258
2020	3	1a	MentalAll	44
2020	3	1a	NewAdult	55.5556
2020	3	1a	OPD	40.3035
2020	3	1a	PMTCT	20.915
2020	3	1a	Peds	17.6471
2020	3	1a	STI	34.8315
2020	3	1a	U5Malnutr	67.285
2020	3	1a	VCTTests	44.5325
2020	3	1b	AccidentsandEmerg	48.2759
2020	3	1b	AntenatalFirst	94.8276
2020	3	1b	AntenatalTotal	43.1034
2020	3	1b	Csection	13.5593
2020	3	1b	Delivery	38.9831
2020	3	1b	DentalAll	16.6667
2020	3	1b	Discharges	51.7241
2020	3	1b	EPI	67.2727
2020	3	1b	EstAdult	29.0323
2020	3	1b	FamPlan	28.2051
2020	3	1b	IPAdmission	58.6207
2020	3	1b	InpatientDays	60.3448
2020	3	1b	MaleCirc	73.0769
2020	3	1b	MentalAll	66.6667
2020	3	1b	NewAdult	61.2903
2020	3	1b	OPD	50
2020	3	1b	PMTCT	61.2903
2020	3	1b	Peds	38.7097
2020	3	1b	STI	20.9677
2020	3	1b	U5Malnutr	77.5862
2020	3	1b	VCTTests	53.9683
2020	3	2	AccidentsandEmerg	50
2020	3	2	AntenatalFirst	100
2020	3	2	AntenatalTotal	37.5
2020	3	2	Csection	25
2020	3	2	Delivery	20.8333
2020	3	2	DentalAll	50
2020	3	2	Discharges	37.5
2020	3	2	EPI	70.8333
2020	3	2	EstAdult	77.2727
2020	3	2	FamPlan	29.1667
2020	3	2	IPAdmission	37.5
2020	3	2	InpatientDays	62.5
2020	3	2	MaleCirc	63.6364
2020	3	2	MentalAll	61.5385
2020	3	2	NewAdult	45.4545
2020	3	2	OPD	50
2020	3	2	PMTCT	72.7273
2020	3	2	Peds	81.8182
2020	3	2	STI	21.7391
2020	3	2	U5Malnutr	58.3333
2020	3	2	VCTTests	25
2020	4	1a	AccidentsandEmerg	65.2027
2020	4	1a	AntenatalFirst	85.9797
2020	4	1a	AntenatalTotal	44.7635
2020	4	1a	Csection	4.93827
2020	4	1a	Delivery	53.0864
2020	4	1a	DentalAll	55.5556
2020	4	1a	Discharges	46.1149
2020	4	1a	EPI	75.5337
2020	4	1a	EstAdult	10.4575
2020	4	1a	FamPlan	36.6957
2020	4	1a	IPAdmission	47.2973
2020	4	1a	InpatientDays	51.1824
2020	4	1a	MaleCirc	63.6364
2020	4	1a	MentalAll	24
2020	4	1a	NewAdult	84.3137
2020	4	1a	OPD	62.8378
2020	4	1a	PMTCT	28.1046
2020	4	1a	Peds	20.2614
2020	4	1a	STI	45.8333
2020	4	1a	U5Malnutr	66.5541
2020	4	1a	VCTTests	72.7848
2020	4	1b	AccidentsandEmerg	58.6207
2020	4	1b	AntenatalFirst	96.5517
2020	4	1b	AntenatalTotal	41.3793
2020	4	1b	Csection	21.6667
2020	4	1b	Delivery	43.3333
2020	4	1b	DentalAll	66.6667
2020	4	1b	Discharges	60.3448
2020	4	1b	EPI	69.0909
2020	4	1b	EstAdult	29.0323
2020	4	1b	FamPlan	30.7692
2020	4	1b	IPAdmission	62.069
2020	4	1b	InpatientDays	67.2414
2020	4	1b	MaleCirc	92.5926
2020	4	1b	NewAdult	90.3226
2020	4	1b	OPD	67.2414
2020	4	1b	PMTCT	67.7419
2020	4	1b	Peds	35.4839
2020	4	1b	STI	46.0317
2020	4	1b	U5Malnutr	68.9655
2020	4	1b	VCTTests	77.7778
2020	4	1b	MentalAll	0
2020	4	2	AccidentsandEmerg	83.3333
2020	4	2	AntenatalFirst	100
2020	4	2	AntenatalTotal	58.3333
2020	4	2	Csection	29.1667
2020	4	2	Delivery	16.6667
2020	4	2	DentalAll	77.7778
2020	4	2	Discharges	62.5
2020	4	2	EPI	79.1667
2020	4	2	EstAdult	68.1818
2020	4	2	FamPlan	12.5
2020	4	2	IPAdmission	58.3333
2020	4	2	InpatientDays	66.6667
2020	4	2	MaleCirc	100
2020	4	2	MentalAll	71.4286
2020	4	2	NewAdult	95.4545
2020	4	2	OPD	70.8333
2020	4	2	PMTCT	77.2727
2020	4	2	Peds	72.7273
2020	4	2	STI	82.6087
2020	4	2	U5Malnutr	75
2020	4	2	VCTTests	91.6667
2020	5	1a	AccidentsandEmerg	62.3946
2020	5	1a	AntenatalFirst	85.6661
2020	5	1a	AntenatalTotal	56.1551
2020	5	1a	Csection	6.17284
2020	5	1a	Delivery	50
2020	5	1a	DentalAll	33.3333
2020	5	1a	Discharges	43.1703
2020	5	1a	EPI	69.5082
2020	5	1a	EstAdult	26.7974
2020	5	1a	FamPlan	40.208
2020	5	1a	IPAdmission	43.6762
2020	5	1a	InpatientDays	49.2411
2020	5	1a	MaleCirc	64.7059
2020	5	1a	MentalAll	20
2020	5	1a	NewAdult	90.1961
2020	5	1a	OPD	67.9595
2020	5	1a	PMTCT	47.0588
2020	5	1a	Peds	33.3333
2020	5	1a	STI	48.8782
2020	5	1a	U5Malnutr	62.0573
2020	5	1a	VCTTests	72.6266
2020	5	1b	AccidentsandEmerg	58.6207
2020	5	1b	AntenatalFirst	94.8276
2020	5	1b	AntenatalTotal	41.3793
2020	5	1b	Csection	23.3333
2020	5	1b	Delivery	43.3333
2020	5	1b	DentalAll	50
2020	5	1b	Discharges	75.8621
2020	5	1b	EPI	60
2020	5	1b	EstAdult	54.8387
2020	5	1b	FamPlan	33.3333
2020	5	1b	IPAdmission	74.1379
2020	5	1b	InpatientDays	70.6897
2020	5	1b	MaleCirc	81.4815
2020	5	1b	MentalAll	100
2020	5	1b	NewAdult	87.0968
2020	5	1b	OPD	77.5862
2020	5	1b	PMTCT	74.1935
2020	5	1b	Peds	51.6129
2020	5	1b	STI	47.619
2020	5	1b	U5Malnutr	75.8621
2020	5	1b	VCTTests	87.3016
2020	5	2	AccidentsandEmerg	75
2020	5	2	AntenatalFirst	100
2020	5	2	AntenatalTotal	41.6667
2020	5	2	Csection	33.3333
2020	5	2	Delivery	37.5
2020	5	2	DentalAll	80
2020	5	2	Discharges	45.8333
2020	5	2	EPI	79.1667
2020	5	2	EstAdult	95.4545
2020	5	2	FamPlan	12.5
2020	5	2	IPAdmission	50
2020	5	2	InpatientDays	70.8333
2020	5	2	MaleCirc	90.9091
2020	5	2	MentalAll	76.9231
2020	5	2	NewAdult	86.3636
2020	5	2	OPD	62.5
2020	5	2	PMTCT	81.8182
2020	5	2	Peds	95.4545
2020	5	2	STI	60.8696
2020	5	2	U5Malnutr	70.8333
2020	5	2	VCTTests	91.6667
2020	6	1a	AccidentsandEmerg	57.5758
2020	6	1a	AntenatalFirst	84.5118
2020	6	1a	AntenatalTotal	48.8215
2020	6	1a	Csection	6.57084
2020	6	1a	Delivery	54.4148
2020	6	1a	DentalAll	62.5
2020	6	1a	Discharges	44.1077
2020	6	1a	EPI	65.5738
2020	6	1a	EstAdult	27.451
2020	6	1a	FamPlan	39.2055
2020	6	1a	IPAdmission	45.1178
2020	6	1a	InpatientDays	46.633
2020	6	1a	MaleCirc	66.6667
2020	6	1a	MentalAll	24
2020	6	1a	NewAdult	82.3529
2020	6	1a	OPD	61.1111
2020	6	1a	PMTCT	48.366
2020	6	1a	Peds	35.2941
2020	6	1a	STI	36.859
2020	6	1a	U5Malnutr	64.6465
2020	6	1a	VCTTests	64.3987
2020	6	1b	AccidentsandEmerg	53.4483
2020	6	1b	AntenatalFirst	94.8276
2020	6	1b	AntenatalTotal	48.2759
2020	6	1b	Csection	11.6667
2020	6	1b	Delivery	50
2020	6	1b	DentalAll	16.6667
2020	6	1b	Discharges	74.1379
2020	6	1b	EPI	69.0909
2020	6	1b	EstAdult	48.3871
2020	6	1b	FamPlan	46.1538
2020	6	1b	IPAdmission	75.8621
2020	6	1b	InpatientDays	70.6897
2020	6	1b	MaleCirc	77.7778
2020	6	1b	MentalAll	66.6667
2020	6	1b	NewAdult	83.871
2020	6	1b	OPD	65.5172
2020	6	1b	PMTCT	70.9677
2020	6	1b	Peds	51.6129
2020	6	1b	STI	39.6825
2020	6	1b	U5Malnutr	68.9655
2020	6	1b	VCTTests	80.9524
2020	6	2	AccidentsandEmerg	70.8333
2020	6	2	AntenatalFirst	100
2020	6	2	AntenatalTotal	58.3333
2020	6	2	Csection	20.8333
2020	6	2	Delivery	54.1667
2020	6	2	DentalAll	81.8182
2020	6	2	Discharges	58.3333
2020	6	2	EPI	66.6667
2020	6	2	EstAdult	90.9091
2020	6	2	FamPlan	33.3333
2020	6	2	IPAdmission	58.3333
2020	6	2	InpatientDays	62.5
2020	6	2	MaleCirc	86.3636
2020	6	2	MentalAll	92.3077
2020	6	2	NewAdult	95.4545
2020	6	2	OPD	62.5
2020	6	2	PMTCT	72.7273
2020	6	2	Peds	90.9091
2020	6	2	STI	26.087
2020	6	2	U5Malnutr	70.8333
2020	6	2	VCTTests	83.3333
2020	7	1a	AccidentsandEmerg	58.2492
2020	7	1a	AntenatalFirst	85.3535
2020	7	1a	AntenatalTotal	49.4949
2020	7	1a	Csection	5.76132
2020	7	1a	Delivery	52.6749
2020	7	1a	DentalAll	33.3333
2020	7	1a	Discharges	42.0875
2020	7	1a	EPI	63.6964
2020	7	1a	EstAdult	32.6797
2020	7	1a	FamPlan	35.5556
2020	7	1a	IPAdmission	43.0976
2020	7	1a	InpatientDays	46.2963
2020	7	1a	MaleCirc	87.1429
2020	7	1a	MentalAll	28
2020	7	1a	NewAdult	86.2745
2020	7	1a	OPD	63.1313
2020	7	1a	PMTCT	45.7516
2020	7	1a	Peds	28.7582
2020	7	1a	STI	34.9282
2020	7	1a	U5Malnutr	65.9933
2020	7	1a	VCTTests	69.5721
2020	7	1b	AccidentsandEmerg	53.4483
2020	7	1b	AntenatalFirst	94.8276
2020	7	1b	AntenatalTotal	43.1034
2020	7	1b	Csection	20
2020	7	1b	Delivery	43.3333
2020	7	1b	DentalAll	66.6667
2020	7	1b	Discharges	65.5172
2020	7	1b	EPI	58.1818
2020	7	1b	EstAdult	61.2903
2020	7	1b	FamPlan	30.7692
2020	7	1b	IPAdmission	70.6897
2020	7	1b	InpatientDays	77.5862
2020	7	1b	MaleCirc	66.6667
2020	7	1b	MentalAll	100
2020	7	1b	NewAdult	90.3226
2020	7	1b	OPD	62.069
2020	7	1b	PMTCT	67.7419
2020	7	1b	Peds	45.1613
2020	7	1b	STI	43.75
2020	7	1b	U5Malnutr	74.1379
2020	7	1b	VCTTests	80.9524
2020	7	2	AccidentsandEmerg	66.6667
2020	7	2	AntenatalFirst	100
2020	7	2	AntenatalTotal	45.8333
2020	7	2	Csection	41.6667
2020	7	2	Delivery	41.6667
2020	7	2	DentalAll	75
2020	7	2	Discharges	54.1667
2020	7	2	EPI	66.6667
2020	7	2	EstAdult	95.4545
2020	7	2	FamPlan	29.1667
2020	7	2	IPAdmission	62.5
2020	7	2	InpatientDays	66.6667
2020	7	2	MaleCirc	90.9091
2020	7	2	MentalAll	69.2308
2020	7	2	NewAdult	90.9091
2020	7	2	OPD	62.5
2020	7	2	PMTCT	72.7273
2020	7	2	Peds	95.4545
2020	7	2	STI	26.087
2020	7	2	U5Malnutr	62.5
2020	7	2	VCTTests	86.9565
2020	8	1a	AccidentsandEmerg	61.745
2020	8	1a	AntenatalFirst	84.5638
2020	8	1a	AntenatalTotal	51.3423
2020	8	1a	Csection	5.56701
2020	8	1a	Delivery	53.1959
2020	8	1a	DentalAll	62.5
2020	8	1a	Discharges	44.2953
2020	8	1a	EPI	67.8218
2020	8	1a	EstAdult	48.366
2020	8	1a	FamPlan	35.163
2020	8	1a	IPAdmission	43.4564
2020	8	1a	InpatientDays	45.4698
2020	8	1a	MaleCirc	89.0411
2020	8	1a	MentalAll	68
2020	8	1a	NewAdult	92.8105
2020	8	1a	OPD	64.094
2020	8	1a	PMTCT	55.5556
2020	8	1a	Peds	46.4052
2020	8	1a	STI	38.437
2020	8	1a	U5Malnutr	62.4161
2020	8	1a	VCTTests	73.0586
2020	8	1b	AccidentsandEmerg	65.5172
2020	8	1b	AntenatalFirst	94.8276
2020	8	1b	AntenatalTotal	48.2759
2020	8	1b	Csection	21.6667
2020	8	1b	Delivery	55
2020	8	1b	DentalAll	83.3333
2020	8	1b	Discharges	67.2414
2020	8	1b	EPI	60
2020	8	1b	EstAdult	70.9677
2020	8	1b	FamPlan	30.7692
2020	8	1b	IPAdmission	67.2414
2020	8	1b	InpatientDays	70.6897
2020	8	1b	MaleCirc	91.6667
2020	8	1b	MentalAll	80
2020	8	1b	NewAdult	96.7742
2020	8	1b	OPD	68.9655
2020	8	1b	PMTCT	70.9677
2020	8	1b	Peds	54.8387
2020	8	1b	STI	46.875
2020	8	1b	U5Malnutr	68.9655
2020	8	1b	VCTTests	92.0635
2020	8	2	AccidentsandEmerg	75
2020	8	2	AntenatalFirst	100
2020	8	2	AntenatalTotal	54.1667
2020	8	2	Csection	25
2020	8	2	Delivery	54.1667
2020	8	2	DentalAll	100
2020	8	2	Discharges	58.3333
2020	8	2	EPI	62.5
2020	8	2	EstAdult	90.9091
2020	8	2	FamPlan	33.3333
2020	8	2	IPAdmission	62.5
2020	8	2	InpatientDays	79.1667
2020	8	2	MaleCirc	95.4545
2020	8	2	MentalAll	92.3077
2020	8	2	NewAdult	100
2020	8	2	OPD	62.5
2020	8	2	PMTCT	81.8182
2020	8	2	Peds	90.9091
2020	8	2	STI	43.4783
2020	8	2	U5Malnutr	66.6667
2020	8	2	VCTTests	91.3043
2020	9	1a	AccidentsandEmerg	55.9664
2020	9	1a	AntenatalFirst	84.7059
2020	9	1a	AntenatalTotal	42.6891
2020	9	1a	Csection	5.97938
2020	9	1a	Delivery	54.2268
2020	9	1a	DentalAll	44.4444
2020	9	1a	Discharges	40.6723
2020	9	1a	EPI	69.637
2020	9	1a	EstAdult	41.1765
2020	9	1a	FamPlan	24.8714
2020	9	1a	IPAdmission	41.1765
2020	9	1a	InpatientDays	43.8655
2020	9	1a	MaleCirc	61.3333
2020	9	1a	MentalAll	66.6667
2020	9	1a	NewAdult	77.7778
2020	9	1a	OPD	51.0924
2020	9	1a	PMTCT	53.5948
2020	9	1a	Peds	39.2157
2020	9	1a	STI	35.2472
2020	9	1a	U5Malnutr	64.2017
2020	9	1a	VCTTests	64.3423
2020	9	1b	AccidentsandEmerg	51.7241
2020	9	1b	AntenatalFirst	93.1034
2020	9	1b	AntenatalTotal	43.1034
2020	9	1b	Csection	15
2020	9	1b	Delivery	53.3333
2020	9	1b	DentalAll	71.4286
2020	9	1b	Discharges	60.3448
2020	9	1b	EPI	70.9091
2020	9	1b	EstAdult	70.9677
2020	9	1b	FamPlan	41.0256
2020	9	1b	IPAdmission	60.3448
2020	9	1b	InpatientDays	56.8966
2020	9	1b	MaleCirc	87.5
2020	9	1b	MentalAll	100
2020	9	1b	NewAdult	93.5484
2020	9	1b	OPD	56.8966
2020	9	1b	PMTCT	67.7419
2020	9	1b	Peds	61.2903
2020	9	1b	STI	48.4375
2020	9	1b	U5Malnutr	67.2414
2020	9	1b	VCTTests	73.0159
2020	9	2	AccidentsandEmerg	58.3333
2020	9	2	AntenatalFirst	100
2020	9	2	AntenatalTotal	62.5
2020	9	2	Csection	29.1667
2020	9	2	Delivery	45.8333
2020	9	2	DentalAll	70
2020	9	2	Discharges	45.8333
2020	9	2	EPI	58.3333
2020	9	2	EstAdult	86.3636
2020	9	2	FamPlan	20.8333
2020	9	2	IPAdmission	50
2020	9	2	InpatientDays	54.1667
2020	9	2	MaleCirc	90.9091
2020	9	2	MentalAll	53.8462
2020	9	2	NewAdult	81.8182
2020	9	2	OPD	58.3333
2020	9	2	PMTCT	77.2727
2020	9	2	Peds	86.3636
2020	9	2	STI	34.7826
2020	9	2	U5Malnutr	70.8333
2020	9	2	VCTTests	73.913
2020	10	1a	AccidentsandEmerg	55.7983
2020	10	1a	AntenatalFirst	84.0336
2020	10	1a	AntenatalTotal	49.4118
2020	10	1a	Csection	3.7037
2020	10	1a	Delivery	57.4074
2020	10	1a	DentalAll	55.5556
2020	10	1a	Discharges	44.0336
2020	10	1a	EPI	65.1815
2020	10	1a	EstAdult	24.8366
2020	10	1a	FamPlan	31.6327
2020	10	1a	IPAdmission	45.042
2020	10	1a	InpatientDays	46.8908
2020	10	1a	MaleCirc	46.1538
2020	10	1a	MentalAll	32
2020	10	1a	NewAdult	57.5163
2020	10	1a	OPD	53.4454
2020	10	1a	PMTCT	39.8693
2020	10	1a	Peds	30.719
2020	10	1a	STI	35.634
2020	10	1a	U5Malnutr	68.2353
2020	10	1a	VCTTests	61.2954
2020	10	1b	AccidentsandEmerg	50
2020	10	1b	AntenatalFirst	94.8276
2020	10	1b	AntenatalTotal	53.4483
2020	10	1b	Csection	20
2020	10	1b	Delivery	51.6667
2020	10	1b	DentalAll	66.6667
2020	10	1b	Discharges	62.069
2020	10	1b	EPI	61.8182
2020	10	1b	EstAdult	61.2903
2020	10	1b	FamPlan	25.641
2020	10	1b	IPAdmission	63.7931
2020	10	1b	InpatientDays	53.4483
2020	10	1b	MaleCirc	75
2020	10	1b	MentalAll	75
2020	10	1b	NewAdult	77.4194
2020	10	1b	OPD	51.7241
2020	10	1b	PMTCT	54.8387
2020	10	1b	Peds	58.0645
2020	10	1b	STI	46.7742
2020	10	1b	U5Malnutr	63.7931
2020	10	1b	VCTTests	73.0159
2020	10	2	AccidentsandEmerg	54.1667
2020	10	2	AntenatalFirst	100
2020	10	2	AntenatalTotal	70.8333
2020	10	2	Csection	25
2020	10	2	Delivery	37.5
2020	10	2	DentalAll	70
2020	10	2	Discharges	54.1667
2020	10	2	EPI	66.6667
2020	10	2	EstAdult	77.2727
2020	10	2	FamPlan	20.8333
2020	10	2	IPAdmission	54.1667
2020	10	2	InpatientDays	58.3333
2020	10	2	MaleCirc	86.3636
2020	10	2	MentalAll	71.4286
2020	10	2	NewAdult	68.1818
2020	10	2	OPD	62.5
2020	10	2	PMTCT	81.8182
2020	10	2	Peds	90.9091
2020	10	2	STI	18.1818
2020	10	2	U5Malnutr	75
2020	10	2	VCTTests	83.3333
2020	11	1a	AccidentsandEmerg	52.862
2020	11	1a	AntenatalFirst	84.0067
2020	11	1a	AntenatalTotal	46.4646
2020	11	1a	Csection	5.16529
2020	11	1a	Delivery	55.1653
2020	11	1a	DentalAll	44.4444
2020	11	1a	Discharges	41.4141
2020	11	1a	EPI	68.8119
2020	11	1a	EstAdult	28.1046
2020	11	1a	FamPlan	30.102
2020	11	1a	IPAdmission	41.2458
2020	11	1a	InpatientDays	43.0976
2020	11	1a	MaleCirc	52.2388
2020	11	1a	MentalAll	88
2020	11	1a	NewAdult	66.6667
2020	11	1a	OPD	39.899
2020	11	1a	PMTCT	40.5229
2020	11	1a	Peds	34.6405
2020	11	1a	STI	28.2504
2020	11	1a	U5Malnutr	68.3502
2020	11	1a	VCTTests	54.9763
2020	11	1b	AccidentsandEmerg	55.1724
2020	11	1b	AntenatalFirst	94.8276
2020	11	1b	AntenatalTotal	44.8276
2020	11	1b	Csection	23.7288
2020	11	1b	Delivery	54.2373
2020	11	1b	DentalAll	57.1429
2020	11	1b	Discharges	48.2759
2020	11	1b	EPI	61.8182
2020	11	1b	EstAdult	48.3871
2020	11	1b	FamPlan	30
2020	11	1b	IPAdmission	46.5517
2020	11	1b	InpatientDays	48.2759
2020	11	1b	MaleCirc	68
2020	11	1b	MentalAll	75
2020	11	1b	NewAdult	77.4194
2020	11	1b	OPD	25.8621
2020	11	1b	PMTCT	41.9355
2020	11	1b	Peds	61.2903
2020	11	1b	STI	35.4839
2020	11	1b	U5Malnutr	68.9655
2020	11	1b	VCTTests	61.9048
2020	11	2	AccidentsandEmerg	70.8333
2020	11	2	AntenatalFirst	100
2020	11	2	AntenatalTotal	50
2020	11	2	Csection	12.5
2020	11	2	Delivery	37.5
2020	11	2	DentalAll	54.5455
2020	11	2	Discharges	29.1667
2020	11	2	EPI	75
2020	11	2	EstAdult	72.7273
2020	11	2	FamPlan	20.8333
2020	11	2	IPAdmission	37.5
2020	11	2	InpatientDays	37.5
2020	11	2	MaleCirc	77.2727
2020	11	2	MentalAll	57.1429
2020	11	2	NewAdult	68.1818
2020	11	2	OPD	37.5
2020	11	2	PMTCT	81.8182
2020	11	2	Peds	90.9091
2020	11	2	STI	13.0435
2020	11	2	U5Malnutr	70.8333
2020	11	2	VCTTests	54.1667
2020	12	1a	AccidentsandEmerg	56.1139
2020	12	1a	AntenatalFirst	83.4171
2020	12	1a	AntenatalTotal	42.8811
2020	12	1a	Csection	5.3719
2020	12	1a	Delivery	59.2975
2020	12	1a	DentalAll	55.5556
2020	12	1a	Discharges	44.3886
2020	12	1a	EPI	66.6667
2020	12	1a	EstAdult	21.5686
2020	12	1a	FamPlan	28.3505
2020	12	1a	IPAdmission	44.5561
2020	12	1a	InpatientDays	48.0737
2020	12	1a	MaleCirc	61.8421
2020	12	1a	MentalAll	32
2020	12	1a	NewAdult	64.0523
2020	12	1a	OPD	45.5611
2020	12	1a	PMTCT	34.6405
2020	12	1a	Peds	33.3333
2020	12	1a	STI	33.7079
2020	12	1a	U5Malnutr	65.8291
2020	12	1a	VCTTests	60.5055
2020	12	1b	AccidentsandEmerg	50
2020	12	1b	AntenatalFirst	96.5517
2020	12	1b	AntenatalTotal	41.3793
2020	12	1b	Csection	18.3333
2020	12	1b	Delivery	48.3333
2020	12	1b	DentalAll	42.8571
2020	12	1b	Discharges	55.1724
2020	12	1b	EPI	49.0909
2020	12	1b	EstAdult	51.6129
2020	12	1b	FamPlan	32.5
2020	12	1b	IPAdmission	51.7241
2020	12	1b	InpatientDays	56.8966
2020	12	1b	MaleCirc	76
2020	12	1b	MentalAll	33.3333
2020	12	1b	NewAdult	64.5161
2020	12	1b	OPD	39.6552
2020	12	1b	PMTCT	45.1613
2020	12	1b	Peds	51.6129
2020	12	1b	STI	41.9355
2020	12	1b	U5Malnutr	58.6207
2020	12	1b	VCTTests	60.3175
2020	12	2	AccidentsandEmerg	66.6667
2020	12	2	AntenatalFirst	100
2020	12	2	AntenatalTotal	45.8333
2020	12	2	Csection	12.5
2020	12	2	Delivery	45.8333
2020	12	2	DentalAll	90.9091
2020	12	2	Discharges	45.8333
2020	12	2	EPI	66.6667
2020	12	2	EstAdult	77.2727
2020	12	2	FamPlan	16.6667
2020	12	2	IPAdmission	58.3333
2020	12	2	InpatientDays	50
2020	12	2	MaleCirc	77.2727
2020	12	2	MentalAll	85.7143
2020	12	2	NewAdult	72.7273
2020	12	2	OPD	50
2020	12	2	PMTCT	77.2727
2020	12	2	Peds	86.3636
2020	12	2	STI	13.0435
2020	12	2	U5Malnutr	62.5
2020	12	2	VCTTests	66.6667
2021	1	1a	AccidentsandEmerg	64.7059
2021	1	1a	AntenatalFirst	86.3866
2021	1	1a	AntenatalTotal	45.8824
2021	1	1a	Csection	4.9896
2021	1	1a	Delivery	57.3805
2021	1	1a	DentalAll	70
2021	1	1a	Discharges	43.0252
2021	1	1a	EPI	65.6814
2021	1	1a	EstAdult	24.8366
2021	1	1a	FamPlan	23.7589
2021	1	1a	IPAdmission	43.8655
2021	1	1a	InpatientDays	47.563
2021	1	1a	MaleCirc	29.0698
2021	1	1a	MentalAll	32
2021	1	1a	NewAdult	88.8889
2021	1	1a	OPD	47.395
2021	1	1a	PMTCT	33.9869
2021	1	1a	Peds	28.1046
2021	1	1a	STI	37.0429
2021	1	1a	U5Malnutr	70.2521
2021	1	1a	VCTTests	68.8189
2021	1	1b	AccidentsandEmerg	58.6207
2021	1	1b	AntenatalFirst	96.5517
2021	1	1b	AntenatalTotal	50
2021	1	1b	Csection	13.5593
2021	1	1b	Delivery	40.678
2021	1	1b	DentalAll	71.4286
2021	1	1b	Discharges	50
2021	1	1b	EPI	69.0909
2021	1	1b	EstAdult	51.6129
2021	1	1b	FamPlan	30.7692
2021	1	1b	IPAdmission	50
2021	1	1b	InpatientDays	53.4483
2021	1	1b	MaleCirc	80.7692
2021	1	1b	MentalAll	66.6667
2021	1	1b	NewAdult	100
2021	1	1b	OPD	43.1034
2021	1	1b	PMTCT	51.6129
2021	1	1b	Peds	58.0645
2021	1	1b	STI	50.7937
2021	1	1b	U5Malnutr	70.6897
2021	1	1b	VCTTests	77.7778
2021	1	2	AccidentsandEmerg	54.1667
2021	1	2	AntenatalFirst	100
2021	1	2	AntenatalTotal	62.5
2021	1	2	Csection	20.8333
2021	1	2	Delivery	20.8333
2021	1	2	DentalAll	90
2021	1	2	Discharges	54.1667
2021	1	2	EPI	83.3333
2021	1	2	EstAdult	72.7273
2021	1	2	FamPlan	20.8333
2021	1	2	IPAdmission	54.1667
2021	1	2	InpatientDays	58.3333
2021	1	2	MaleCirc	86.3636
2021	1	2	MentalAll	78.5714
2021	1	2	NewAdult	86.3636
2021	1	2	OPD	75
2021	1	2	PMTCT	72.7273
2021	1	2	Peds	86.3636
2021	1	2	STI	16.6667
2021	1	2	U5Malnutr	70.8333
2021	1	2	VCTTests	70.8333
2021	2	1a	AccidentsandEmerg	67.7365
2021	2	1a	AntenatalFirst	86.1486
2021	2	1a	AntenatalTotal	44.5946
2021	2	1a	Csection	4.5738
2021	2	1a	Delivery	56.1331
2021	2	1a	DentalAll	70
2021	2	1a	Discharges	44.4257
2021	2	1a	EPI	76.5189
2021	2	1a	EstAdult	22.8758
2021	2	1a	FamPlan	29.5972
2021	2	1a	IPAdmission	44.4257
2021	2	1a	InpatientDays	45.6081
2021	2	1a	MaleCirc	38.6364
2021	2	1a	MentalAll	20
2021	2	1a	NewAdult	94.7712
2021	2	1a	OPD	59.2905
2021	2	1a	PMTCT	32.0261
2021	2	1a	Peds	30.0654
2021	2	1a	STI	43.8792
2021	2	1a	U5Malnutr	71.9595
2021	2	1a	VCTTests	74.0157
2021	2	1b	AccidentsandEmerg	53.4483
2021	2	1b	AntenatalFirst	94.8276
2021	2	1b	AntenatalTotal	46.5517
2021	2	1b	Csection	15.2542
2021	2	1b	Delivery	40.678
2021	2	1b	Discharges	63.7931
2021	2	1b	EPI	80
2021	2	1b	EstAdult	51.6129
2021	2	1b	FamPlan	33.3333
2021	2	1b	IPAdmission	67.2414
2021	2	1b	InpatientDays	58.6207
2021	2	1b	MaleCirc	92.3077
2021	2	1b	MentalAll	66.6667
2021	2	1b	NewAdult	93.5484
2021	2	1b	OPD	60.3448
2021	2	1b	PMTCT	67.7419
2021	2	1b	Peds	51.6129
2021	2	1b	STI	57.1429
2021	2	1b	U5Malnutr	84.4828
2021	2	1b	VCTTests	85.7143
2021	2	1b	DentalAll	0
2021	2	2	AccidentsandEmerg	54.1667
2021	2	2	AntenatalFirst	100
2021	2	2	AntenatalTotal	58.3333
2021	2	2	Csection	45.8333
2021	2	2	Delivery	41.6667
2021	2	2	DentalAll	75
2021	2	2	Discharges	58.3333
2021	2	2	EPI	83.3333
2021	2	2	EstAdult	81.8182
2021	2	2	FamPlan	29.1667
2021	2	2	IPAdmission	62.5
2021	2	2	InpatientDays	75
2021	2	2	MaleCirc	95.4545
2021	2	2	MentalAll	71.4286
2021	2	2	NewAdult	100
2021	2	2	OPD	70.8333
2021	2	2	PMTCT	68.1818
2021	2	2	Peds	90.9091
2021	2	2	STI	58.3333
2021	2	2	U5Malnutr	83.3333
2021	2	2	VCTTests	87.5
2021	3	1a	AccidentsandEmerg	60.371
2021	3	1a	AntenatalFirst	86.0034
2021	3	1a	AntenatalTotal	45.0253
2021	3	1a	Csection	5.80913
2021	3	1a	Delivery	53.3195
2021	3	1a	DentalAll	66.6667
2021	3	1a	Discharges	45.5312
2021	3	1a	EPI	79.1461
2021	3	1a	EstAdult	19.6078
2021	3	1a	FamPlan	26.4605
2021	3	1a	IPAdmission	46.8803
2021	3	1a	InpatientDays	46.0371
2021	3	1a	MaleCirc	41.573
2021	3	1a	MentalAll	28
2021	3	1a	NewAdult	90.1961
2021	3	1a	OPD	50.253
2021	3	1a	PMTCT	28.7582
2021	3	1a	Peds	29.4118
2021	3	1a	STI	38.3758
2021	3	1a	U5Malnutr	71.5008
2021	3	1a	VCTTests	68.0315
2021	3	1b	AccidentsandEmerg	58.6207
2021	3	1b	AntenatalFirst	94.8276
2021	3	1b	AntenatalTotal	39.6552
2021	3	1b	Csection	15.2542
2021	3	1b	Delivery	47.4576
2021	3	1b	DentalAll	16.6667
2021	3	1b	Discharges	70.6897
2021	3	1b	EPI	81.8182
2021	3	1b	EstAdult	51.6129
2021	3	1b	FamPlan	30.7692
2021	3	1b	IPAdmission	67.2414
2021	3	1b	InpatientDays	72.4138
2021	3	1b	MaleCirc	76.9231
2021	3	1b	MentalAll	66.6667
2021	3	1b	NewAdult	96.7742
2021	3	1b	OPD	55.1724
2021	3	1b	PMTCT	48.3871
2021	3	1b	Peds	48.3871
2021	3	1b	STI	44.4444
2021	3	1b	U5Malnutr	74.1379
2021	3	1b	VCTTests	79.3651
2021	3	2	AccidentsandEmerg	62.5
2021	3	2	AntenatalFirst	100
2021	3	2	AntenatalTotal	45.8333
2021	3	2	Csection	20.8333
2021	3	2	Delivery	37.5
2021	3	2	DentalAll	90
2021	3	2	Discharges	58.3333
2021	3	2	EPI	87.5
2021	3	2	EstAdult	77.2727
2021	3	2	FamPlan	25
2021	3	2	IPAdmission	62.5
2021	3	2	InpatientDays	62.5
2021	3	2	MaleCirc	81.8182
2021	3	2	MentalAll	84.6154
2021	3	2	NewAdult	90.9091
2021	3	2	OPD	58.3333
2021	3	2	PMTCT	81.8182
2021	3	2	Peds	86.3636
2021	3	2	STI	29.1667
2021	3	2	U5Malnutr	66.6667
2021	3	2	VCTTests	75
2021	4	1a	AccidentsandEmerg	60.3041
2021	4	1a	AntenatalFirst	85.8108
2021	4	1a	AntenatalTotal	38.8514
2021	4	1a	Csection	4.73251
2021	4	1a	Delivery	61.1111
2021	4	1a	DentalAll	66.6667
2021	4	1a	Discharges	46.4527
2021	4	1a	EPI	71.2644
2021	4	1a	EstAdult	20.915
2021	4	1a	FamPlan	26.9565
2021	4	1a	IPAdmission	48.3108
2021	4	1a	InpatientDays	49.4932
2021	4	1a	MaleCirc	44.4444
2021	4	1a	MentalAll	20
2021	4	1a	NewAdult	92.1569
2021	4	1a	OPD	55.5743
2021	4	1a	PMTCT	39.8693
2021	4	1a	Peds	29.4118
2021	4	1a	STI	37.3183
2021	4	1a	U5Malnutr	71.2838
2021	4	1a	VCTTests	73.9968
2021	4	1b	AccidentsandEmerg	55.1724
2021	4	1b	AntenatalFirst	96.5517
2021	4	1b	AntenatalTotal	48.2759
2021	4	1b	Csection	13.3333
2021	4	1b	Delivery	53.3333
2021	4	1b	DentalAll	66.6667
2021	4	1b	Discharges	68.9655
2021	4	1b	EPI	67.2727
2021	4	1b	EstAdult	45.1613
2021	4	1b	FamPlan	35.8974
2021	4	1b	IPAdmission	68.9655
2021	4	1b	InpatientDays	72.4138
2021	4	1b	MaleCirc	81.4815
2021	4	1b	MentalAll	66.6667
2021	4	1b	NewAdult	100
2021	4	1b	OPD	62.069
2021	4	1b	PMTCT	61.2903
2021	4	1b	Peds	54.8387
2021	4	1b	STI	40.625
2021	4	1b	U5Malnutr	68.9655
2021	4	1b	VCTTests	84.127
2021	4	2	AccidentsandEmerg	62.5
2021	4	2	AntenatalFirst	100
2021	4	2	AntenatalTotal	87.5
2021	4	2	Csection	20.8333
2021	4	2	Delivery	33.3333
2021	4	2	DentalAll	77.7778
2021	4	2	Discharges	58.3333
2021	4	2	EPI	83.3333
2021	4	2	EstAdult	81.8182
2021	4	2	FamPlan	12.5
2021	4	2	IPAdmission	62.5
2021	4	2	InpatientDays	62.5
2021	4	2	MaleCirc	90.9091
2021	4	2	MentalAll	85.7143
2021	4	2	NewAdult	90.9091
2021	4	2	OPD	75
2021	4	2	PMTCT	72.7273
2021	4	2	Peds	90.9091
2021	4	2	STI	41.6667
2021	4	2	U5Malnutr	87.5
2021	4	2	VCTTests	83.3333
2021	5	1a	AccidentsandEmerg	61.2142
2021	5	1a	AntenatalFirst	85.6661
2021	5	1a	AntenatalTotal	48.398
2021	5	1a	Csection	6.3786
2021	5	1a	Delivery	59.0535
2021	5	1a	DentalAll	44.4444
2021	5	1a	Discharges	46.543
2021	5	1a	EPI	73.1148
2021	5	1a	EstAdult	27.451
2021	5	1a	FamPlan	28.5962
2021	5	1a	IPAdmission	47.0489
2021	5	1a	InpatientDays	48.2293
2021	5	1a	MaleCirc	37.2549
2021	5	1a	MentalAll	24
2021	5	1a	NewAdult	91.5033
2021	5	1a	OPD	61.2142
2021	5	1a	PMTCT	49.6732
2021	5	1a	Peds	30.0654
2021	5	1a	STI	37.5806
2021	5	1a	U5Malnutr	69.4772
2021	5	1a	VCTTests	71.5891
2021	5	1b	AccidentsandEmerg	58.6207
2021	5	1b	AntenatalFirst	94.8276
2021	5	1b	AntenatalTotal	44.8276
2021	5	1b	Csection	30
2021	5	1b	Delivery	45
2021	5	1b	DentalAll	66.6667
2021	5	1b	Discharges	68.9655
2021	5	1b	EPI	69.0909
2021	5	1b	EstAdult	54.8387
2021	5	1b	FamPlan	30.7692
2021	5	1b	IPAdmission	65.5172
2021	5	1b	InpatientDays	68.9655
2021	5	1b	MaleCirc	70.3704
2021	5	1b	MentalAll	100
2021	5	1b	NewAdult	100
2021	5	1b	OPD	65.5172
2021	5	1b	PMTCT	64.5161
2021	5	1b	Peds	51.6129
2021	5	1b	STI	40.625
2021	5	1b	U5Malnutr	70.6897
2021	5	1b	VCTTests	74.6032
2021	5	2	AccidentsandEmerg	50
2021	5	2	AntenatalFirst	100
2021	5	2	AntenatalTotal	58.3333
2021	5	2	Csection	16.6667
2021	5	2	Delivery	29.1667
2021	5	2	DentalAll	100
2021	5	2	Discharges	37.5
2021	5	2	EPI	70.8333
2021	5	2	EstAdult	90.4762
2021	5	2	FamPlan	16.6667
2021	5	2	IPAdmission	45.8333
2021	5	2	InpatientDays	54.1667
2021	5	2	MaleCirc	95.4545
2021	5	2	MentalAll	61.5385
2021	5	2	NewAdult	100
2021	5	2	OPD	58.3333
2021	5	2	PMTCT	85.7143
2021	5	2	Peds	90.4762
2021	5	2	STI	45.8333
2021	5	2	U5Malnutr	58.3333
2021	5	2	VCTTests	83.3333
2021	6	1a	AccidentsandEmerg	53.0303
2021	6	1a	AntenatalFirst	84.5118
2021	6	1a	AntenatalTotal	45.1178
2021	6	1a	Csection	6.16016
2021	6	1a	Delivery	57.4949
2021	6	1a	DentalAll	87.5
2021	6	1a	Discharges	47.138
2021	6	1a	EPI	69.0164
2021	6	1a	EstAdult	22.2222
2021	6	1a	FamPlan	22.4525
2021	6	1a	IPAdmission	47.4747
2021	6	1a	InpatientDays	47.3064
2021	6	1a	MaleCirc	36.3636
2021	6	1a	MentalAll	32
2021	6	1a	NewAdult	91.5033
2021	6	1a	OPD	45.4545
2021	6	1a	PMTCT	40.5229
2021	6	1a	Peds	29.4118
2021	6	1a	STI	34.5719
2021	6	1a	U5Malnutr	65.4882
2021	6	1a	VCTTests	70.4655
2021	6	1b	AccidentsandEmerg	46.5517
2021	6	1b	AntenatalFirst	94.8276
2021	6	1b	AntenatalTotal	56.8966
2021	6	1b	Csection	15
2021	6	1b	Delivery	58.3333
2021	6	1b	DentalAll	33.3333
2021	6	1b	Discharges	65.5172
2021	6	1b	EPI	67.2727
2021	6	1b	EstAdult	45.1613
2021	6	1b	FamPlan	33.3333
2021	6	1b	IPAdmission	68.9655
2021	6	1b	InpatientDays	68.9655
2021	6	1b	MaleCirc	74.0741
2021	6	1b	MentalAll	100
2021	6	1b	NewAdult	96.7742
2021	6	1b	OPD	50
2021	6	1b	PMTCT	61.2903
2021	6	1b	Peds	48.3871
2021	6	1b	STI	37.5
2021	6	1b	U5Malnutr	68.9655
2021	6	1b	VCTTests	77.7778
2021	6	2	AccidentsandEmerg	62.5
2021	6	2	AntenatalFirst	100
2021	6	2	AntenatalTotal	70.8333
2021	6	2	Csection	29.1667
2021	6	2	Delivery	29.1667
2021	6	2	DentalAll	100
2021	6	2	Discharges	58.3333
2021	6	2	EPI	79.1667
2021	6	2	EstAdult	85.7143
2021	6	2	FamPlan	25
2021	6	2	IPAdmission	58.3333
2021	6	2	InpatientDays	62.5
2021	6	2	MaleCirc	90.9091
2021	6	2	MentalAll	84.6154
2021	6	2	NewAdult	90.4762
2021	6	2	OPD	58.3333
2021	6	2	PMTCT	85.7143
2021	6	2	Peds	95.2381
2021	6	2	STI	33.3333
2021	6	2	U5Malnutr	66.6667
2021	6	2	VCTTests	79.1667
2021	7	1a	AccidentsandEmerg	64.3098
2021	7	1a	AntenatalFirst	85.3535
2021	7	1a	AntenatalTotal	48.8215
2021	7	1a	Csection	5.55556
2021	7	1a	Delivery	53.9095
2021	7	1a	DentalAll	77.7778
2021	7	1a	Discharges	45.2862
2021	7	1a	EPI	72.7723
2021	7	1a	EstAdult	23.5294
2021	7	1a	FamPlan	27.0085
2021	7	1a	IPAdmission	45.6229
2021	7	1a	InpatientDays	46.9697
2021	7	1a	MaleCirc	67.1429
2021	7	1a	MentalAll	32
2021	7	1a	NewAdult	92.1569
2021	7	1a	OPD	35.1852
2021	7	1a	PMTCT	44.4444
2021	7	1a	Peds	24.183
2021	7	1a	STI	43.1373
2021	7	1a	U5Malnutr	70.8754
2021	7	1a	VCTTests	73.3333
2021	7	1b	AccidentsandEmerg	63.7931
2021	7	1b	AntenatalFirst	94.8276
2021	7	1b	AntenatalTotal	48.2759
2021	7	1b	Csection	20
2021	7	1b	Delivery	41.6667
2021	7	1b	DentalAll	66.6667
2021	7	1b	Discharges	55.1724
2021	7	1b	EPI	72.7273
2021	7	1b	EstAdult	54.8387
2021	7	1b	FamPlan	35.8974
2021	7	1b	IPAdmission	56.8966
2021	7	1b	InpatientDays	62.069
2021	7	1b	MaleCirc	54.1667
2021	7	1b	MentalAll	100
2021	7	1b	NewAdult	93.5484
2021	7	1b	OPD	39.6552
2021	7	1b	PMTCT	58.0645
2021	7	1b	Peds	48.3871
2021	7	1b	STI	53.2258
2021	7	1b	U5Malnutr	75.8621
2021	7	1b	VCTTests	78.125
2021	7	2	AccidentsandEmerg	75
2021	7	2	AntenatalFirst	100
2021	7	2	AntenatalTotal	66.6667
2021	7	2	Csection	29.1667
2021	7	2	Delivery	41.6667
2021	7	2	DentalAll	100
2021	7	2	Discharges	41.6667
2021	7	2	EPI	83.3333
2021	7	2	EstAdult	90.4762
2021	7	2	FamPlan	12.5
2021	7	2	IPAdmission	45.8333
2021	7	2	InpatientDays	70.8333
2021	7	2	MaleCirc	77.2727
2021	7	2	MentalAll	61.5385
2021	7	2	NewAdult	100
2021	7	2	OPD	41.6667
2021	7	2	PMTCT	71.4286
2021	7	2	Peds	90.4762
2021	7	2	STI	21.7391
2021	7	2	U5Malnutr	75
2021	7	2	VCTTests	79.1667
2021	8	1a	AccidentsandEmerg	68.1208
2021	8	1a	AntenatalFirst	84.5638
2021	8	1a	AntenatalTotal	47.1477
2021	8	1a	Csection	5.7732
2021	8	1a	Delivery	58.9691
2021	8	1a	DentalAll	62.5
2021	8	1a	Discharges	45.8054
2021	8	1a	EPI	70.7921
2021	8	1a	EstAdult	27.451
2021	8	1a	FamPlan	29.331
2021	8	1a	IPAdmission	46.3087
2021	8	1a	InpatientDays	45.9732
2021	8	1a	MaleCirc	76.7123
2021	8	1a	MentalAll	52
2021	8	1a	NewAdult	96.0784
2021	8	1a	OPD	48.1544
2021	8	1a	PMTCT	49.0196
2021	8	1a	Peds	35.2941
2021	8	1a	STI	47.3856
2021	8	1a	U5Malnutr	67.4497
2021	8	1a	VCTTests	79.9674
2021	8	1b	AccidentsandEmerg	56.8966
2021	8	1b	AntenatalFirst	94.8276
2021	8	1b	AntenatalTotal	60.3448
2021	8	1b	Csection	21.6667
2021	8	1b	Delivery	45
2021	8	1b	DentalAll	33.3333
2021	8	1b	Discharges	53.4483
2021	8	1b	EPI	69.0909
2021	8	1b	EstAdult	64.5161
2021	8	1b	FamPlan	33.3333
2021	8	1b	IPAdmission	50
2021	8	1b	InpatientDays	62.069
2021	8	1b	MaleCirc	83.3333
2021	8	1b	MentalAll	80
2021	8	1b	NewAdult	96.7742
2021	8	1b	OPD	55.1724
2021	8	1b	PMTCT	64.5161
2021	8	1b	Peds	64.5161
2021	8	1b	STI	50
2021	8	1b	U5Malnutr	63.7931
2021	8	1b	VCTTests	87.5
2021	8	2	AccidentsandEmerg	62.5
2021	8	2	AntenatalFirst	100
2021	8	2	AntenatalTotal	50
2021	8	2	Csection	16.6667
2021	8	2	Delivery	33.3333
2021	8	2	DentalAll	100
2021	8	2	Discharges	62.5
2021	8	2	EPI	79.1667
2021	8	2	EstAdult	80.9524
2021	8	2	FamPlan	12.5
2021	8	2	IPAdmission	66.6667
2021	8	2	InpatientDays	66.6667
2021	8	2	MaleCirc	95.4545
2021	8	2	MentalAll	53.8462
2021	8	2	NewAdult	100
2021	8	2	OPD	62.5
2021	8	2	PMTCT	95.2381
2021	8	2	Peds	90.4762
2021	8	2	STI	39.1304
2021	8	2	U5Malnutr	70.8333
2021	8	2	VCTTests	91.6667
2021	9	1a	AccidentsandEmerg	63.3613
2021	9	1a	AntenatalFirst	84.8739
2021	9	1a	AntenatalTotal	43.3613
2021	9	1a	Csection	5.15464
2021	9	1a	Delivery	61.4433
2021	9	1a	DentalAll	77.7778
2021	9	1a	Discharges	45.3782
2021	9	1a	EPI	70.9571
2021	9	1a	EstAdult	24.183
2021	9	1a	FamPlan	23.4991
2021	9	1a	IPAdmission	46.3866
2021	9	1a	InpatientDays	44.8739
2021	9	1a	MaleCirc	54.6667
2021	9	1a	MentalAll	45.8333
2021	9	1a	NewAdult	90.1961
2021	9	1a	OPD	46.8908
2021	9	1a	PMTCT	47.7124
2021	9	1a	Peds	30.719
2021	9	1a	STI	34.2577
2021	9	1a	U5Malnutr	67.395
2021	9	1a	VCTTests	73.8989
2021	9	1b	AccidentsandEmerg	51.7241
2021	9	1b	AntenatalFirst	93.1034
2021	9	1b	AntenatalTotal	48.2759
2021	9	1b	Csection	25
2021	9	1b	Delivery	55
2021	9	1b	DentalAll	57.1429
2021	9	1b	Discharges	58.6207
2021	9	1b	EPI	69.0909
2021	9	1b	EstAdult	58.0645
2021	9	1b	FamPlan	30.7692
2021	9	1b	IPAdmission	58.6207
2021	9	1b	InpatientDays	56.8966
2021	9	1b	MaleCirc	79.1667
2021	9	1b	MentalAll	100
2021	9	1b	NewAdult	100
2021	9	1b	OPD	44.8276
2021	9	1b	PMTCT	67.7419
2021	9	1b	Peds	58.0645
2021	9	1b	STI	33.871
2021	9	1b	U5Malnutr	70.6897
2021	9	1b	VCTTests	79.6875
2021	9	2	AccidentsandEmerg	83.3333
2021	9	2	AntenatalFirst	100
2021	9	2	AntenatalTotal	70.8333
2021	9	2	Csection	29.1667
2021	9	2	Delivery	50
2021	9	2	DentalAll	100
2021	9	2	Discharges	37.5
2021	9	2	EPI	79.1667
2021	9	2	EstAdult	90.4762
2021	9	2	FamPlan	12.5
2021	9	2	IPAdmission	45.8333
2021	9	2	InpatientDays	54.1667
2021	9	2	MaleCirc	86.3636
2021	9	2	MentalAll	61.5385
2021	9	2	NewAdult	100
2021	9	2	OPD	62.5
2021	9	2	PMTCT	85.7143
2021	9	2	Peds	90.4762
2021	9	2	STI	26.087
2021	9	2	U5Malnutr	66.6667
2021	9	2	VCTTests	87.5
2021	10	1a	AccidentsandEmerg	65.042
2021	10	1a	AntenatalFirst	84.2017
2021	10	1a	AntenatalTotal	48.4034
2021	10	1a	Csection	3.49794
2021	10	1a	Delivery	59.6708
2021	10	1a	DentalAll	77.7778
2021	10	1a	Discharges	42.6891
2021	10	1a	EPI	69.4719
2021	10	1a	EstAdult	31.3725
2021	10	1a	FamPlan	34.8639
2021	10	1a	IPAdmission	44.2017
2021	10	1a	InpatientDays	47.7311
2021	10	1a	MaleCirc	53.8462
2021	10	1a	MentalAll	24
2021	10	1a	NewAdult	90.1961
2021	10	1a	OPD	56.6387
2021	10	1a	PMTCT	50.3268
2021	10	1a	Peds	29.4118
2021	10	1a	STI	35.5155
2021	10	1a	U5Malnutr	67.7311
2021	10	1a	VCTTests	75.4443
2021	10	1b	AccidentsandEmerg	48.2759
2021	10	1b	AntenatalFirst	94.8276
2021	10	1b	AntenatalTotal	48.2759
2021	10	1b	Csection	20
2021	10	1b	Delivery	45
2021	10	1b	DentalAll	50
2021	10	1b	Discharges	58.6207
2021	10	1b	EPI	70.9091
2021	10	1b	EstAdult	51.6129
2021	10	1b	FamPlan	35.8974
2021	10	1b	IPAdmission	58.6207
2021	10	1b	InpatientDays	58.6207
2021	10	1b	MaleCirc	66.6667
2021	10	1b	MentalAll	75
2021	10	1b	NewAdult	93.5484
2021	10	1b	OPD	53.4483
2021	10	1b	PMTCT	77.4194
2021	10	1b	Peds	58.0645
2021	10	1b	STI	34.9206
2021	10	1b	U5Malnutr	67.2414
2021	10	1b	VCTTests	81.25
2021	10	2	AccidentsandEmerg	75
2021	10	2	AntenatalFirst	100
2021	10	2	AntenatalTotal	66.6667
2021	10	2	Csection	33.3333
2021	10	2	Delivery	45.8333
2021	10	2	DentalAll	100
2021	10	2	Discharges	62.5
2021	10	2	EPI	70.8333
2021	10	2	EstAdult	90.4762
2021	10	2	FamPlan	33.3333
2021	10	2	IPAdmission	66.6667
2021	10	2	InpatientDays	66.6667
2021	10	2	MaleCirc	77.2727
2021	10	2	MentalAll	64.2857
2021	10	2	NewAdult	100
2021	10	2	OPD	66.6667
2021	10	2	PMTCT	90.4762
2021	10	2	Peds	95.2381
2021	10	2	STI	37.5
2021	10	2	U5Malnutr	75
2021	10	2	VCTTests	83.3333
2021	11	1a	AccidentsandEmerg	62.6263
2021	11	1a	AntenatalFirst	84.1751
2021	11	1a	AntenatalTotal	44.2761
2021	11	1a	Csection	5.78512
2021	11	1a	Delivery	58.4711
2021	11	1a	DentalAll	44.4444
2021	11	1a	Discharges	43.771
2021	11	1a	EPI	69.802
2021	11	1a	EstAdult	24.6667
2021	11	1a	FamPlan	22.449
2021	11	1a	IPAdmission	43.6027
2021	11	1a	InpatientDays	44.9495
2021	11	1a	MaleCirc	52.2388
2021	11	1a	MentalAll	16
2021	11	1a	NewAdult	88
2021	11	1a	OPD	45.7912
2021	11	1a	PMTCT	46.6667
2021	11	1a	Peds	32
2021	11	1a	STI	29.8361
2021	11	1a	U5Malnutr	68.5185
2021	11	1a	VCTTests	65.105
2021	11	1b	AccidentsandEmerg	58.6207
2021	11	1b	AntenatalFirst	94.8276
2021	11	1b	AntenatalTotal	36.2069
2021	11	1b	Csection	27.1186
2021	11	1b	Delivery	47.4576
2021	11	1b	DentalAll	71.4286
2021	11	1b	Discharges	46.5517
2021	11	1b	EPI	72.7273
2021	11	1b	EstAdult	48.3871
2021	11	1b	FamPlan	25
2021	11	1b	IPAdmission	44.8276
2021	11	1b	InpatientDays	51.7241
2021	11	1b	MaleCirc	48
2021	11	1b	MentalAll	75
2021	11	1b	NewAdult	83.871
2021	11	1b	OPD	41.3793
2021	11	1b	PMTCT	67.7419
2021	11	1b	Peds	61.2903
2021	11	1b	STI	31.746
2021	11	1b	U5Malnutr	74.1379
2021	11	1b	VCTTests	73.4375
2021	11	2	AccidentsandEmerg	58.3333
2021	11	2	AntenatalFirst	100
2021	11	2	AntenatalTotal	50
2021	11	2	Csection	33.3333
2021	11	2	Delivery	41.6667
2021	11	2	DentalAll	100
2021	11	2	Discharges	37.5
2021	11	2	EPI	70.8333
2021	11	2	EstAdult	86.3636
2021	11	2	FamPlan	29.1667
2021	11	2	IPAdmission	54.1667
2021	11	2	InpatientDays	62.5
2021	11	2	MaleCirc	59.0909
2021	11	2	MentalAll	50
2021	11	2	NewAdult	95.4545
2021	11	2	OPD	50
2021	11	2	PMTCT	68.1818
2021	11	2	Peds	95.4545
2021	11	2	STI	12.5
2021	11	2	U5Malnutr	54.1667
2021	11	2	VCTTests	79.1667
2021	12	1a	AccidentsandEmerg	63.4841
2021	12	1a	AntenatalFirst	83.5846
2021	12	1a	AntenatalTotal	45.0586
2021	12	1a	Csection	5.99174
2021	12	1a	Delivery	51.6529
2021	12	1a	DentalAll	66.6667
2021	12	1a	Discharges	40.871
2021	12	1a	EPI	60.231
2021	12	1a	EstAdult	26.0274
2021	12	1a	FamPlan	21.4777
2021	12	1a	IPAdmission	42.8811
2021	12	1a	InpatientDays	47.7387
2021	12	1a	MaleCirc	57.8947
2021	12	1a	MentalAll	52
2021	12	1a	NewAdult	82.1918
2021	12	1a	OPD	40.536
2021	12	1a	PMTCT	49.3151
2021	12	1a	Peds	37.6712
2021	12	1a	STI	30.5419
2021	12	1a	U5Malnutr	69.6817
2021	12	1a	VCTTests	61.3893
2021	12	1b	AccidentsandEmerg	53.4483
2021	12	1b	AntenatalFirst	96.5517
2021	12	1b	AntenatalTotal	56.8966
2021	12	1b	Csection	23.3333
2021	12	1b	Delivery	43.3333
2021	12	1b	DentalAll	42.8571
2021	12	1b	Discharges	39.6552
2021	12	1b	EPI	56.3636
2021	12	1b	EstAdult	48.3871
2021	12	1b	FamPlan	25
2021	12	1b	IPAdmission	44.8276
2021	12	1b	InpatientDays	60.3448
2021	12	1b	MaleCirc	56
2021	12	1b	MentalAll	66.6667
2021	12	1b	NewAdult	96.7742
2021	12	1b	OPD	44.8276
2021	12	1b	PMTCT	80.6452
2021	12	1b	Peds	54.8387
2021	12	1b	STI	33.871
2021	12	1b	U5Malnutr	67.2414
2021	12	1b	VCTTests	67.1875
2021	12	2	AccidentsandEmerg	79.1667
2021	12	2	AntenatalFirst	100
2021	12	2	AntenatalTotal	58.3333
2021	12	2	Csection	16.6667
2021	12	2	Delivery	37.5
2021	12	2	DentalAll	90.9091
2021	12	2	Discharges	45.8333
2021	12	2	EPI	62.5
2021	12	2	EstAdult	90.4762
2021	12	2	FamPlan	20.8333
2021	12	2	IPAdmission	62.5
2021	12	2	InpatientDays	70.8333
2021	12	2	MaleCirc	59.0909
2021	12	2	MentalAll	85.7143
2021	12	2	NewAdult	95.2381
2021	12	2	OPD	41.6667
2021	12	2	PMTCT	85.7143
2021	12	2	Peds	90.4762
2021	12	2	STI	12.5
2021	12	2	U5Malnutr	66.6667
2021	12	2	VCTTests	75
